# Supplementary material for: Role of OAS gene family in COVID-19 induced heart failure
Source: J Transl Med. 2023 Mar 22;21:212. doi: 10.1186/s12967-023-04058-x (PMC10031198; doi:10.1186/s12967-023-04058-x)
Supplement: Supplementary file 2 — Additional file 2. Table S2. DEGs from GSE150392. [file 12967_2023_4058_MOESM2_ESM.xlsx]

## Sheet: Sheet1
Table S2. DEGs from GSE150392
Gene	logFC	P.Value	Gene	logFC	P.Value	Gene	logFC	P.Value	Gene	logFC	P.Value	Gene	logFC	P.Value	Gene	logFC	P.Value	Gene	logFC	P.Value	Gene	logFC	P.Value
CXCL2	5.58656	2.65748e-07	SERPINB8	2.24604	6.84262e-05	RAPGEF2	2.09812	0.000180261	DTL	-2.67084	0.000402514	LIPG	2.14563	0.000846993	CRYAB	-2.17934	0.00153174	NIM1K	2.36632	0.00267332	TRIM9	-2.13816	0.00506482
MRC1	5.72921	3.95598e-07	MSS51	-4.41044	6.85149e-05	SLC5A3	2.89255	0.000180354	AC092164.1	-3.85288	0.000402716	IL4I1	2.0515	0.000847197	TAP1	2.19283	0.00154445	ANKRD2	-3.75297	0.00267735	H2BC7	2.06076	0.00507045
NR4A2	4.46617	8.71939e-07	KCNAB1	2.26828	6.92488e-05	SLC5A12	-3.73858	0.000180355	AC078880.3	2.50878	0.000405392	CFB	2.29455	0.00084913	AC244033.2	-2.1652	0.00154705	WDR49	3.98615	0.00274345	PLB1	-2.0736	0.00508487
MYL2	-5.47023	1.11e-06	TSNAXIP1	-2.6305	6.95767e-05	NAP1L3	-2.09649	0.0001807	CACTIN	2.26959	0.000410481	H2BC6	3.47955	0.00085415	CMPK2	4.94146	0.00154962	EXO1	-2.23539	0.00275313	FAM245A	2.7558	0.00509001
NUAK2	4.6488	1.30495e-06	CDH16	4.24289	6.96068e-05	AC242426.2	-2.74733	0.000181257	FOXN2	2.17131	0.00041107	ANAPC16	-2.04205	0.000856456	HES1	2.34063	0.00155314	AC024075.1	-2.05937	0.00275358	AF064858.1	2.13235	0.00514286
FERMT3	4.84078	1.42033e-06	H2BC8	2.82582	6.97347e-05	RELB	2.99266	0.000181873	THY1	2.25019	0.000412277	CLIC5	-2.32398	0.000859049	SCARNA9	-2.72752	0.00156213	LYRM9	-2.22234	0.00275426	KLF11	2.40819	0.00515971
AL358777.3	4.8239	1.43059e-06	LINC01823	5.09592	7.04774e-05	DOK5	2.04833	0.000181967	BICDL2	3.00842	0.000415825	RLF	2.08407	0.000860884	TAGLN3	-2.45951	0.00156723	LYPD6	-2.4842	0.00276156	SYT2	-3.44064	0.0051638
SPDYA	5.19566	1.59631e-06	BIRC5	-2.60494	7.12388e-05	SEPSECS-AS1	-2.88031	0.000182062	BMP6	2.79963	0.000420785	LINC00958	2.03894	0.000864744	AL353807.5	2.75844	0.00157196	AC124276.2	2.87326	0.00277777	AC099329.1	-2.07672	0.0051981
HSPB7	-3.80001	1.86755e-06	AC068700.1	-2.76159	7.17821e-05	PTGIS	2.23418	0.000182934	AF131216.4	-2.63849	0.000425867	UPK1B	-2.4869	0.000866961	EGR1	2.0812	0.00157644	LINC01778	-2.30923	0.00278844	AC068993.2	2.20784	0.00522048
TGIF2-RAB5IF	4.59909	2.49271e-06	IFRD1	2.07466	7.1844e-05	HOPX	-2.95197	0.000183756	PKD1L3	2.0315	0.000428811	TOP2A	-2.83698	0.000868936	LRRC66	3.56062	0.00158504	BST2	3.4568	0.00282332	CDKN2C	-2.10034	0.00528317
CXCL1	6.26106	2.71474e-06	CENPU	-3.29602	7.18789e-05	KCNG1	2.74972	0.000184298	TMSB15A	-3.96899	0.000431207	IFI44	3.77136	0.000875041	LDLRAD2	-2.57516	0.00158705	GRHL3	2.12092	0.00282408	AC022165.1	-2.17613	0.00529598
OSTN-AS1	5.36973	2.74679e-06	CSF2RB	3.81104	7.18884e-05	ZNF296	2.36009	0.000186891	ZSWIM4	2.99934	0.000431845	LINGO2	2.06325	0.000880344	ADCYAP1	3.29359	0.00158925	TYMSOS	-2.59686	0.0028292	CCL26	2.55206	0.00530455
BIRC3	3.83666	2.91597e-06	CSRP3	-2.67541	7.21358e-05	GRIP2	2.41291	0.000187732	MT3	-2.74576	0.000434028	AC007773.1	-2.6189	0.000880976	SULT1A2	-2.17572	0.00159093	LINC02341	2.3391	0.00283141	PDGFRA	2.22984	0.00530518
GALNT15	4.94426	3.00135e-06	PDE10A	2.49307	7.30703e-05	SSTR1	2.95997	0.000188092	SUSD3	4.19634	0.00043403	ATP6V1G2	-3.59965	0.000882373	TAFA2	-2.52438	0.00161483	AL390816.2	2.18502	0.00283218	ZYG11A	2.71696	0.00530801
ACTC1	-3.7089	3.31396e-06	ANKRD63	-3.58927	7.37023e-05	LMO2	2.12402	0.000188121	PCDH17	2.36449	0.000438244	OSMR	3.2838	0.000887711	GPT	-3.7539	0.00162011	AC013268.5	2.08626	0.0028345	TRAPPC6A	-2.15254	0.00533373
AL136171.2	-3.86779	3.65672e-06	CA12	2.47111	7.4536e-05	EMC10	-2.76354	0.00018879	LINC00881	-2.5801	0.000439626	TRIM14	3.19294	0.00088781	PDZRN3-AS1	-4.97234	0.00162239	AC106881.1	-2.26871	0.00283451	TREM1	2.00011	0.00537953
ZC3H12A	3.87814	3.7635e-06	CRABP2	-2.50006	7.47736e-05	TESC	-3.00059	0.000188973	FITM1	-3.04049	0.000443005	HPR	-2.09273	0.000888815	PCDH19	2.34811	0.00163662	TNFRSF14-AS1	-2.1155	0.00284281	Z97055.2	-2.104	0.00540375
ZBTB2	3.61117	3.93872e-06	NPIPB9	3.44343	7.54277e-05	IP6K3	2.88004	0.000190883	KIF2C	-2.98284	0.000444335	TBX20	-2.17664	0.000893073	REM2	3.45434	0.0016393	ZNF317	2.32276	0.00285636	PRSS53	2.4131	0.00541821
TNNI1	-3.63795	3.96723e-06	CASS4	3.13959	7.57518e-05	FPR3	2.76449	0.000192524	AL121944.2	-2.98418	0.000450531	ZPBP2	2.05534	0.000894508	H4C2	2.11522	0.00164605	RBM44	2.3815	0.00285736	MFAP3L	2.67175	0.0054217
PBK	-4.32035	4.1597e-06	NES	-2.4323	7.75246e-05	CENPM	-4.29935	0.000194088	NUDT7	-2.98987	0.000451825	SORCS3	-2.96837	0.000895783	SGCA	-2.51934	0.00165525	TAS1R3	2.00122	0.00286393	CALCR	2.68673	0.00542904
CPNE5	-3.68836	4.23095e-06	TMEM71	-2.60867	7.80752e-05	GOLGA7B	2.43493	0.000195361	IL15RA	2.66343	0.000451862	ROGDI	-2.10483	0.000897117	GJA5	-2.07316	0.0016607	FUT6	2.34849	0.00288146	SPINK5	-2.80274	0.0054415
FGF12	-3.76129	4.34538e-06	PTAFR	6.04899	7.9567e-05	AC068338.2	-2.0579	0.000195879	AP003472.2	-2.51316	0.000452265	NUSAP1	-2.36744	0.000904125	AC107918.5	2.56178	0.00166258	PHLDA2	2.71771	0.00289984	SLC16A4	2.16977	0.00546092
AC117488.1	4.21973	4.66225e-06	DEPDC1	-2.51709	8.03165e-05	VSTM2L	-2.77433	0.000196169	KY	-3.42543	0.000452334	GPR176	2.43511	0.000906948	H4C3	-2.58701	0.00166793	LINC02680	2.07749	0.00290691	DIRAS2	-2.72826	0.00546173
MYRFL	3.6267	4.67657e-06	ANXA10	3.40463	8.03999e-05	SLC1A7	2.62375	0.000197045	SGK2	4.00187	0.00045469	IFITM1	3.54033	0.000908861	C1orf105	-2.7729	0.0016773	OASL	5.48838	0.00291968	AL731533.2	-2.43929	0.00547741
SPOCD1	3.89042	4.77766e-06	TNFRSF1B	2.57097	8.0517e-05	CASQ2	-2.68924	0.000198211	ELAVL2	-2.30892	0.000455013	AC104825.1	-2.43889	0.000914334	AL356599.1	-2.01377	0.00167786	CARD11	2.79682	0.00293821	H2BC5	2.25541	0.00549322
PGAM2	-5.7552	5.99389e-06	RRM2	-2.53532	8.05531e-05	RGS18	2.55748	0.000198694	CCL2	2.89491	0.000459567	CXCL6	2.77212	0.000916632	LRRC69	-3.01103	0.00168299	COX7B	-2.13061	0.00294006	THBS1	2.16322	0.0055027
MICB	3.62358	6.1394e-06	RGS4	2.39618	8.06339e-05	RCSD1	-2.37322	0.000199154	PARP10	3.0403	0.000466481	TNC	4.35247	0.000917983	AC010336.8	2.52533	0.00168924	MINAR1	2.19341	0.00294454	CCDC183-AS1	-2.18222	0.00550316
IRF8	3.76624	6.25542e-06	AC002480.2	2.32591	8.08649e-05	ACTBL2	4.17621	0.000202193	GUCY1A1	-2.08867	0.000467616	CDC14A	3.04445	0.00091914	AL359762.1	-2.33333	0.00169258	DGKK	-3.31165	0.00296979	AC072022.2	-2.65431	0.00550942
LINC01621	-5.4912	6.28899e-06	TNNI3	-3.34191	8.08792e-05	EGR2	3.06456	0.000203344	LGALS3	-2.73175	0.000470092	AC004846.2	2.67022	0.00091957	ERRFI1	2.04862	0.00169575	SLC15A2	-2.80155	0.00297568	HMGN5	-2.06929	0.00553072
SLC2A5	3.67878	6.3558e-06	ZWINT	-3.0201	8.12063e-05	SRGN	4.05511	0.000203399	AL158829.1	-3.41685	0.00047109	GUCY2F	2.49754	0.000922298	LINC01405	-2.90149	0.00169848	NT5C1B	-2.25713	0.00298004	MRPS30-DT	-2.30142	0.00554833
ADPRHL1	-3.94898	6.4749e-06	CEP55	-2.79287	8.1373e-05	INSYN2B	2.60167	0.000204953	WNT7B	2.46311	0.000471356	ACOT2	-2.35625	0.000935101	AL031777.2	2.23873	0.0017037	GTF2A1L	2.50867	0.00298743	SLC25A21	-2.12564	0.00555545
LDB3	-3.66316	6.54653e-06	SLC19A2	2.78204	8.26101e-05	NAV2-AS2	-3.41321	0.000207136	SELPLG	2.84808	0.000471485	TNFSF4	3.33528	0.000938436	LINC02717	-2.36784	0.00170813	ALDH8A1	3.2867	0.00299289	C21orf58	-2.07669	0.0055904
FOSB	3.87705	6.73032e-06	CORIN	-3.62422	8.30332e-05	AC104260.3	3.32569	0.000207833	ZPLD1	2.45487	0.000472386	TYRP1	-2.89413	0.000946795	PRRG3	-2.3281	0.00170822	AC005180.2	-2.14493	0.00300612	BNC1	2.04987	0.0055992
ANGPTL4	6.95359	6.79255e-06	CPA4	2.77325	8.31159e-05	HAND2-AS1	-2.17317	0.000208391	CAMK2A	-2.58502	0.000476	AC068338.3	-3.38744	0.000946976	KCND2	2.14454	0.00171467	NFKB1	2.11519	0.00301956	MED14OS	-2.93719	0.00559954
NT5E	4.40496	6.97877e-06	CDC45	-2.89756	8.3277e-05	UBASH3B	2.14923	0.000210897	SLC22A3	2.44561	0.000476565	LINC01611	-4.00809	0.000949761	SMIM1	-2.86497	0.00171886	AP000695.1	2.08092	0.00303739	SECTM1	2.30897	0.00562194
SUCNR1	3.9277	7.16301e-06	NR6A1	2.5436	8.34791e-05	DIRAS3	-2.69745	0.000211344	CRYM	-3.2062	0.000478424	HIVEP2	4.80497	0.000951977	AP001037.1	3.24511	0.00174685	BBOX1-AS1	-4.13385	0.00303831	LY75	2.18412	0.00563563
MAP3K8	3.29012	7.34118e-06	ACAT1	-2.25241	8.38742e-05	HSPA6	4.15375	0.0002126	SNAPC1	2.19403	0.000479754	SAA1	5.34755	0.000954349	AC120036.4	-2.04218	0.00174903	PNMT	-2.86945	0.00304152	TBX21	3.57671	0.00567919
PTGS2	7.59153	7.42185e-06	CHD1	2.17347	8.44016e-05	COL21A1	-2.33272	0.000213215	HOXA5	2.79811	0.000480463	NKAIN4	3.36729	0.000955221	CFAP299	-2.05614	0.00175335	AC078820.2	2.60681	0.00304758	ZNF175	2.04932	0.00570161
MAFF	3.3353	7.62443e-06	RBM38	-2.03055	8.48041e-05	SP100	2.58605	0.000214403	AC108472.1	-2.51813	0.000485302	DHRS7C	-2.32004	0.000955287	AL928654.1	-2.04732	0.0017538	AL031733.2	-2.50933	0.0030649	AL139384.1	-3.7373	0.00573883
ALAS2	-5.13782	7.64247e-06	PHACTR1	-2.09335	8.51168e-05	DES	-2.15056	0.0002146	KCNJ6	3.38362	0.000485335	TBC1D2	2.46239	0.000958472	LINC02271	-2.27929	0.00177472	LINC02384	-2.49985	0.00307743	AC010323.1	-3.54963	0.00576237
AOC3	3.36602	7.82782e-06	FABP3	-3.33665	8.55058e-05	MTUS2	-2.01768	0.000214712	AC104083.1	-2.24801	0.000488061	PTGER4	2.9069	0.000959929	DNAAF3	-2.38801	0.0017826	TYMP	2.1902	0.00309182	PACRG	-2.85864	0.00576263
SLC35D3	-4.61663	8.00044e-06	CORO6	-2.35993	8.55937e-05	CXCL8	4.09402	0.000215254	ACOT1	-2.35571	0.000488768	REXO5	-2.16074	0.000960334	MYLK-AS1	-3.44019	0.00178413	AC011374.1	2.91006	0.00309939	MAP7D2	2.26057	0.00576473
NR4A1	4.16875	8.11928e-06	INKA2	-2.12234	8.62109e-05	AC017028.1	2.77531	0.000217263	AL121987.1	2.66639	0.000492185	BCL3	2.34043	0.000961909	AC123768.3	-2.1166	0.00178524	IMMP1L	-2.57973	0.00310015	BACH1	2.05655	0.00580317
LMOD2	-3.37515	8.86937e-06	ADGRE5	2.71655	8.74293e-05	TMED7-TICAM2	2.65576	0.000217364	AC107959.1	2.78367	0.000497327	HAP1	3.02731	0.000969516	MMP9	3.2101	0.00178872	IDI2-AS1	4.11902	0.00310043	TMEM52B	2.07095	0.00581612
NFKB2	3.04687	8.94154e-06	SH3BGR	-2.76118	8.82536e-05	HRH2	-2.6563	0.000218961	AC020909.2	-2.67707	0.000499205	SCN2B	-2.06391	0.000979727	AP000867.5	2.30811	0.00179096	MHENCR	-2.29926	0.00312077	TSTD1	-2.1692	0.00583154
GPD1	-4.06469	9.84869e-06	OAS1	6.9416	8.90474e-05	ATP10A	2.90218	0.000219648	EFCAB7	-2.0539	0.000499816	MAOB	-5.45759	0.000981494	YBX2	-2.10849	0.00179386	KRT79	3.03548	0.00312242	ARID3B	2.1956	0.00583644
KCNIP2	-6.42595	1.01736e-05	DOK2	3.81598	9.04427e-05	NBPF19	2.54584	0.000219706	KLF9	2.15241	0.000500267	DLX2	3.50934	0.000981645	IFNL1	4.14696	0.00179615	PEBP4	-3.24016	0.00312905	UBAC2-AS1	-2.06195	0.0058546
CKMT2	-3.79074	1.05874e-05	FSD2	-3.25513	9.12738e-05	HCN4	-2.04237	0.000220192	FNDC11	3.25642	0.000500511	ITGAM	2.55852	0.000983958	MAT1A	-3.11584	0.00180304	LINC01456	-3.30091	0.0031291	KCNG3	3.45491	0.00587457
DLGAP5	-3.41463	1.06162e-05	ELF3	2.30259	9.26171e-05	SPC24	-3.26417	0.000220235	HELZ2	3.28493	0.000503753	INKA2-AS1	-2.11546	0.000986506	EDEM1	2.77473	0.00180767	SMYD1	-2.58635	0.00313062	AC007728.2	2.52754	0.00595634
CD36	-3.51323	1.07984e-05	TM4SF1	2.63954	9.34244e-05	IL6	3.10718	0.000220679	NSMCE4A	-2.04618	0.000505875	CHCHD10	-3.03176	0.000989641	SLC16A14	-2.60527	0.00181423	COX6C	-2.02401	0.00313424	CGN	2.17919	0.00595763
TNNC1	-4.22499	1.13098e-05	AMT	-2.72978	9.47157e-05	TECRL	-2.26671	0.000222659	PLOD2	2.86093	0.000506021	LINC01615	4.31846	0.000989901	PANCR	-3.40512	0.00181668	AC117453.1	-2.03675	0.00313856	LINC02268	-2.06393	0.00599089
SLC12A8	3.60464	1.24124e-05	BMPR1B	2.75649	9.56201e-05	HHATL	-5.24816	0.000223743	CFAP45	4.29492	0.000506606	PTGES	2.7834	0.000992041	ATP8B4	2.14635	0.00182145	LINC00629	-2.97574	0.00313858	MX2	4.84955	0.00601711
CCNL1	2.77919	1.24312e-05	SLC25A21-AS1	-3.23969	9.65277e-05	GNG7	-2.07127	0.000223963	NEK2	-2.71366	0.000508444	NEIL3	-3.66283	0.000993076	OR51E1	-3.64705	0.00182531	ACE2	-4.54368	0.00314108	CYP19A1	2.92474	0.0061001
NR1D1	3.34681	1.29448e-05	DRAM1	2.24727	9.74075e-05	INTS6	2.41445	0.00022502	AC068733.3	-2.34056	0.000512441	RELT	2.1382	0.000998401	LINC00269	2.28633	0.00182908	OR7E24	2.3933	0.00314719	PARP9	2.26398	0.0061023
AC097526.1	-2.96725	1.30655e-05	MOG	-2.76235	9.76705e-05	AL352979.4	-3.16483	0.000227932	CDC6	-2.0928	0.000513497	SH3RF2	-2.0067	0.000999982	PLK4	-2.34027	0.00182932	KRT81	2.19738	0.00315716	AC083862.2	2.08116	0.00610688
PPP1R15A	2.91079	1.34008e-05	NCAPH	-3.14131	9.81172e-05	NHS	2.37019	0.000228804	AC008443.5	-4.28804	0.000515619	NOD2	2.39898	0.0010052	AL451069.1	-3.02563	0.00183409	ALOXE3	3.79672	0.00317374	PLIN5	-3.40867	0.00613284
RAD51AP1	-4.11736	1.34259e-05	IL33	2.07224	9.81842e-05	PDCD1LG2	2.75506	0.000229149	BTN3A1	2.0447	0.000519652	HSPB1	-2.16198	0.00100859	AC098487.1	-2.09167	0.00183695	AC009812.4	3.08811	0.00317385	PNCK	-2.52364	0.00614293
AP003108.1	4.0032	1.37711e-05	NAP1L2	-3.29483	9.82222e-05	SELE	3.20373	0.000229241	ART4	2.05177	0.000521903	AC005476.2	-3.16013	0.0010119	NINJ2	-2.54459	0.00184989	CNTF	3.02047	0.00317614	C9orf152	2.56691	0.00621465
PER2	3.24365	1.41267e-05	JUNB	2.79764	9.86054e-05	AC244636.3	-2.95547	0.000230598	CD14	2.65397	0.000524323	JUN	2.28425	0.00101489	AC147651.1	-2.48687	0.0018506	TTC29	3.16565	0.00318859	PLEKHH1	-2.23725	0.0062515
SYNPO2L	-2.72669	1.42371e-05	TMEM72-AS1	2.48222	9.86583e-05	MTURN	-2.17582	0.000231236	CLIP1-AS1	2.33305	0.000525498	ADM5	3.85594	0.00101766	BAIAP2L2	2.28885	0.00185134	STEAP1	2.85274	0.00319948	GALNT16	-2.18589	0.00633986
PCK1	5.11038	1.44752e-05	TNMD	-3.93781	9.94042e-05	SPC25	-4.91351	0.000232098	AP003066.1	-2.7004	0.000528579	LRRCC1	-2.58855	0.00101845	INHBE	2.90618	0.00186617	LINC00645	-2.95742	0.00320224	PLEKHG6	2.11593	0.00634156
MYL4	-3.58862	1.44801e-05	AC004083.1	2.69077	9.96478e-05	ARRDC3	2.83555	0.000232308	IPMK	3.12339	0.000531568	CDCA3	-3.06852	0.00102036	AC018647.1	-2.6489	0.00186897	CNFN	-2.93665	0.00321672	AC016526.2	2.16577	0.0063515
DHFR	-3.00138	1.46612e-05	KLF10	2.54817	0.000100622	AURKB	-3.48712	0.000232813	DMAC1	-3.00949	0.000533269	CEND1	-2.31121	0.00102324	AC010980.2	-2.79518	0.00187229	PKIA-AS1	-2.01923	0.00322125	CUL4B	2.22692	0.00636278
PTX3	3.5717	1.54225e-05	GALNT12	2.82109	0.000100796	MYL9	-2.10641	0.000232921	KLHDC9	-3.43766	0.000535324	DRD1	-2.33686	0.00102416	C19orf73	-2.90922	0.00187324	IL12RB2	2.70327	0.00323772	ATP2A3	2.23466	0.00636617
FOS	2.93395	1.56654e-05	ATPAF1	-2.06002	0.000100805	DECR1	-2.13418	0.000233386	NTF4	-2.51933	0.000536588	CSPG5	-2.84721	0.0010285	MMP15	-2.15737	0.00188133	CCKAR	-2.41351	0.00324441	CDC37L1-DT	-2.43008	0.00638416
AP002761.3	-4.68077	1.56685e-05	HADH	-2.05298	0.000100872	ARRDC2	2.15893	0.000234543	A2M-AS1	-2.06929	0.000537239	RASGRF2	2.36052	0.00102924	CTSS	2.45934	0.00188496	GSG1	-2.78641	0.00327534	C2orf15	-2.85782	0.00638723
TAF4B	3.12524	1.57202e-05	GPX3	-2.67182	0.000101187	AC007009.1	-4.78964	0.000234816	CRIP2	-2.11404	0.000544839	LINC01351	-2.2549	0.00103355	AC007036.2	-2.42542	0.00189092	AC083870.1	-2.0023	0.00328588	SMURF1	2.59805	0.00645001
SMIM41	4.26385	1.59665e-05	SNHG26	2.18682	0.000101544	PFKFB4	3.16261	0.000237077	PPP1R3C	-2.01072	0.000545744	SLCO2A1	2.72042	0.00104454	DUSP16	2.00826	0.0018963	PRSS37	2.66218	0.00329332	DPP4	2.42748	0.00647961
TNFAIP3	5.45009	1.65303e-05	BHLHE40	2.51701	0.000102522	HFM1	-5.02425	0.000238467	AL024508.1	2.42455	0.000547733	GPR183	-2.48125	0.00104526	RXFP1	2.24464	0.00192049	VWC2	-2.21552	0.00329613	RPS6KL1	-2.17467	0.0065499
CD83	3.1971	1.65524e-05	ASPHD2	2.01983	0.000102654	PPP1R14C	-2.1402	0.000238818	AC022154.1	3.06367	0.0005487	HSD11B2	2.47629	0.00104599	DHH	2.90498	0.00193269	SEL1L3	2.46241	0.00331934	CIDEC	-2.15414	0.0065704
NREP	-2.93262	1.65573e-05	C3AR1	2.91286	0.000104155	TMEM87B	2.09076	0.000239145	LINC00648	-2.83411	0.000559615	EPHB1	2.55018	0.00106151	FN3K	-2.279	0.00193869	AC092335.1	-2.31705	0.00333481	AC027288.3	2.85767	0.00658454
CYP1B1	3.29266	1.67967e-05	OIP5	-3.60945	0.000105602	ICA1	-2.04854	0.000240775	PPP1R1C	-3.04043	0.00056106	AL031289.2	-2.45006	0.00106207	CCL5	4.04204	0.00195564	CRYZL2P-SEC16B	2.09876	0.00333949	PCP4L1	-3.50871	0.00661373
NR4A3	3.78012	1.70218e-05	NFKBID	2.3607	0.000106222	HLA-E	2.3622	0.00024381	AC098850.3	2.16818	0.000561676	CLCF1	2.31122	0.00106363	MCTP2	2.57068	0.00195755	EML5	-2.19075	0.00337132	AC009093.1	2.18681	0.00661638
TMEM200A	2.77949	1.77993e-05	CPM	2.70602	0.000106272	TMEM236	2.99557	0.00024499	KCNS1	3.47019	0.00056558	NME9	-3.47328	0.00106673	PRADC1	-2.29099	0.00196763	ZNF335	2.08865	0.00337303	LINC01954	-3.43681	0.00664598
LDHD	-3.94756	1.79448e-05	AL137026.3	4.38414	0.000106605	CDKL4	2.14904	0.000245206	PLCXD3	-2.08707	0.00056662	AP000844.2	3.02833	0.0010763	DNAAF4	-2.94042	0.00197059	AC004834.1	2.11435	0.00338385	STPG4	2.07205	0.00665977
ATF3	2.78966	1.79985e-05	TRPV2	3.08755	0.000107343	TRAF1	2.68363	0.000246597	CDC20	-2.1461	0.000568797	IRX4-AS1	-5.7027	0.00107896	PTGS1	3.18253	0.00197379	AC004233.2	-2.34849	0.00338517	ZSCAN16-AS1	-2.17669	0.00668507
SERPINE1	3.88876	1.89247e-05	LSMEM1	2.60509	0.000107583	KCNN1	3.12787	0.000247585	SPRED1	2.35888	0.00057049	KRTAP4-8	-2.84244	0.00108405	AC007114.1	-2.75109	0.00197908	H2AC20	-2.59941	0.00338851	ADAMTS1	2.14159	0.00669651
CXCL3	3.99535	1.9016e-05	MTERF2	-2.44874	0.000107825	TRDN	-2.66842	0.000248468	ASB2	-2.17013	0.00057281	AC126773.4	-4.38942	0.00108461	PRIM1	-2.01824	0.00199269	PCSK2	2.63992	0.00343799	MELTF-AS1	-2.4021	0.00677805
CA9	6.10734	1.99281e-05	CD44	2.38997	0.000108486	SRPK3	-3.03865	0.000253086	HHEX	2.73129	0.000573767	CD68	4.68806	0.00108722	AC091271.1	-2.08764	0.00200128	IFIH1	3.06891	0.00343839	PHYHD1	-2.18932	0.00678083
PAPPA	3.14663	2.00649e-05	IRAK2	2.45221	0.000108648	LIF	3.44834	0.000256126	HPGDS	2.4991	0.000574943	RGS17	2.05421	0.0011	HOXA-AS2	2.34639	0.00202073	AL022345.4	-2.29556	0.00346204	AC140481.1	2.26826	0.00680071
ENPP5	-3.00394	2.06664e-05	TRIM38	2.28014	0.000108857	FXYD1	-4.25339	0.000257757	AL137781.1	2.85733	0.000579546	DHRS11	-2.1136	0.00110088	TNFRSF10B	2.03502	0.00202904	AC022868.2	3.16647	0.00347203	NSG2	2.48613	0.00680635
HAS1	4.38584	2.07238e-05	RPE65	-2.56523	0.000109637	PPP1R1A	-3.00659	0.000258173	PMAIP1	2.60661	0.000580713	ERVH-1	2.60814	0.00110367	RD3L	-2.7084	0.00203802	SRP14-AS1	-2.18624	0.00347834	SULF1	2.71213	0.00681905
AC116366.2	3.38245	2.08689e-05	CASQ1	-2.59518	0.000109655	TPBG	2.41232	0.00026066	AC138305.1	-2.33753	0.000580956	AL139300.2	-2.69132	0.0011085	NPFFR2	3.56234	0.00203815	RSAD2	4.46125	0.00349794	OMA1	-2.07002	0.0068332
MCM5	-2.8965	2.087e-05	HSPB3	-3.30114	0.000109759	PDE7A	2.1086	0.000261756	C1QTNF1	2.0524	0.00058129	TMEM229A	-3.04687	0.00111377	EPHA1-AS1	3.04668	0.00203899	RBMS3-AS3	-2.24767	0.00350584	FABP4	-3.05258	0.00683834
CXCR1	4.76905	2.08779e-05	CLYBL	-2.58268	0.000113266	MYO10	3.2411	0.000261908	APOL6	2.50709	0.000582604	AC007666.1	2.53561	0.00111535	RCVRN	2.06995	0.00203962	SLC22A1	3.50674	0.00352507	LYNX1-SLURP2	-2.03326	0.00685762
SIX4	3.38113	2.13377e-05	CLDN14	3.32421	0.000113682	TOX2	2.24612	0.000263668	EGOT	2.17953	0.000583487	KLHL3	-2.00621	0.00111633	LINC02803	2.26076	0.00204073	TMEM156	2.1084	0.00353876	AC084083.1	2.0667	0.00687577
IL1B	6.93074	2.13465e-05	STC1	3.88744	0.000114597	ULBP2	2.4017	0.000265787	APLN	3.73328	0.000583763	AL355802.3	2.44985	0.00111765	LPAR3	-2.18598	0.0020425	EXOC3-AS1	-2.33192	0.0035762	GPR156	2.54855	0.00694611
PYY	4.83169	2.19672e-05	CDH6	2.11484	0.000114838	VIPR1	-2.39792	0.000265842	ETV4	2.38146	0.000584328	AP003396.5	2.32859	0.00112026	ZMYND10	-2.13229	0.0020534	AC239868.1	-2.2309	0.00358507	AL662884.3	-2.92896	0.00700347
UGCG	2.52614	2.25143e-05	C7orf61	5.19604	0.000115237	LCN12	-3.885	0.000267594	FNIP2	2.68181	0.000585741	AC022364.1	-2.7835	0.001121	ISG15	3.79396	0.00206978	CHST8	2.04802	0.00358616	LRRC53	-2.25525	0.00701036
HRC	-2.9242	2.27584e-05	SMOX	2.23261	0.000116006	SLC30A3	-2.35126	0.000267721	AC145285.2	-2.39403	0.000585847	GBP3	2.14217	0.00112593	AC087482.1	-2.10526	0.0020747	AC011462.5	3.42068	0.00359009	AP000424.1	2.45017	0.00702116
CSRNP1	3.27473	2.30577e-05	SMPX	-3.31688	0.000117765	NME5	-4.17082	0.000267797	LOX	3.43072	0.000586302	CXCR4	2.09769	0.00112606	SLC6A12	3.27395	0.0020791	AL135905.1	-2.2999	0.00359297	LINC02256	-2.22308	0.0071301
HR	3.2025	2.34888e-05	NRG3	2.20331	0.000118245	BCAR3	2.41359	0.000268536	PCDHB13	-2.17687	0.000586476	C11orf71	-2.53069	0.0011291	CFAP77	-2.82579	0.00208859	AC004982.2	-2.4432	0.00359515	SLC35F4	2.19966	0.00713114
CDCA8	-2.81985	2.36324e-05	AC010680.1	-2.52933	0.000119062	TFPI2	3.13722	0.000270241	DKKL1	-3.25069	0.000588619	LINC01208	2.88661	0.00113261	ASB5	-2.82884	0.00209488	CCR7	2.27017	0.00361973	AC104564.2	-3.14098	0.00715531
NPC1L1	4.07343	2.40877e-05	HFE	2.35762	0.000119637	SLC43A3	2.45167	0.000271277	PRR5L	3.16303	0.00059045	FAM83G	3.15375	0.00113593	NEFM	2.84588	0.00210077	AC004069.1	-2.69807	0.00362233	FRMD6	2.86307	0.00717088
IL11	9.0882	2.41223e-05	PDK4	2.36412	0.000120038	ACVR1C	3.32402	0.000272305	COX6A2	-5.36713	0.000593758	HPGD	-2.33626	0.00113692	AHRR	2.518	0.00210193	C16orf86	-2.58549	0.00365668	ALDH1A3	2.70496	0.00723592
SGK1	2.69456	2.42859e-05	CFAP43	3.68136	0.000120545	CRY1	2.00498	0.000272476	UBE2T	-2.74151	0.000594819	IL12A	4.02141	0.00113969	C10orf71	-2.18197	0.00210196	APOL1	2.27885	0.00365955	TMPRSS6	2.00374	0.00726263
LINC01209	3.04669	2.46571e-05	ISG20	4.2218	0.000120951	AL031123.1	-3.99161	0.000273568	AC016394.2	-2.99907	0.000596318	AL392089.1	-3.18327	0.00114394	HSD17B8	-2.25842	0.00210819	SYNJ2BP-COX16	-2.08192	0.00366834	SLC8A1-AS1	-2.10889	0.00726431
FOSL1	2.83475	2.51909e-05	SKIL	2.05329	0.000121089	AC008770.4	5.07251	0.000275156	NFIA-AS2	-2.22832	0.000599115	HAND1	-2.23889	0.00114945	NIPSNAP3B	-2.23509	0.00211529	STIMATE-MUSTN1	-2.44593	0.00368003	AC051618.1	-2.67522	0.00726798
RXRG	-3.10168	2.52599e-05	TMEM240	-2.21295	0.000121781	AC073348.2	-3.34549	0.000276955	PDE6B	-2.26631	0.000601546	AC095055.1	2.31538	0.0011531	AC112484.1	4.76417	0.00212979	NCAN	2.46461	0.00370601	CHURC1-FNTB	-2.09004	0.00726975
MB	-3.50058	2.54411e-05	HRH1	2.00736	0.000122042	CDCA5	-2.35703	0.000278338	SUSD2	-4.28594	0.000602936	IL1R1	2.85358	0.0011575	AC112229.2	2.18713	0.00213451	IL24	3.05262	0.00375594	PTGFR	2.24138	0.00728441
BHLHE41	2.69835	2.54897e-05	HMGB2	-2.763	0.000123933	ZBTB21	2.81547	0.000280921	AP003465.2	-3.02802	0.000606666	AC010894.2	-3.13059	0.00115882	GPR83	2.55201	0.00214335	AC073508.3	-2.41073	0.00376558	UCA1	2.45606	0.00730062
NFKBIZ	3.24214	2.55662e-05	SSUH2	2.24879	0.000125284	PRSS16	-2.32293	0.000281148	ADCY7	2.13484	0.00060875	SELENOW	-2.01583	0.00115989	ACADSB	-2.00176	0.00214991	IFI6	3.64129	0.00376837	ADH1B	-2.13497	0.0073107
OAS3	5.82523	2.58504e-05	GAL3ST1	4.58821	0.000125694	AC006197.2	2.52506	0.000281324	PTBP3	2.02777	0.000609643	FOXM1	-2.20337	0.00116637	BX571846.1	-2.8226	0.00216533	PDZK1	2.02085	0.00379205	ARHGAP33	-2.60267	0.00731888
PLCB2	-3.24015	2.65918e-05	TG	2.56015	0.000127487	TMEM158	3.00777	0.000281334	CTSK	2.17055	0.00061033	LINC02502	-5.30317	0.00116673	IFIT2	3.54898	0.00217343	ARHGAP20	2.42881	0.00382886	AC018816.1	-2.26549	0.00733489
TNNT2	-2.60085	2.73453e-05	METTL7B	-5.46872	0.000127794	USP46-AS1	-3.39179	0.000282976	AC009403.1	-2.11472	0.000610805	GTSE1	-2.08637	0.00116714	AC026304.1	-3.84164	0.00217438	CELSR3	2.29876	0.00383494	XPO6	2.05362	0.00736785
OSM	6.93314	2.92248e-05	ACSM5	-2.49476	0.000127848	HIVEP1	2.52198	0.000284282	AL137129.1	2.34012	0.000615059	ITGA4	2.43683	0.00116802	NDUFB1	-2.38491	0.00217499	ICAM5	2.06368	0.0038531	KLHL40	-2.56046	0.00738407
MX1	6.51122	2.93274e-05	FOXL1	2.41737	0.000127915	IQCJ	3.41158	0.000286574	EPHA2	2.46116	0.000615645	AADAC	3.76504	0.00117595	CCL20	3.18011	0.00218227	LINC01068	2.20612	0.00386352	SPHKAP	-2.34483	0.00741782
CCDC87	-3.07905	2.93451e-05	AC107068.2	-4.04803	0.000128174	LRP5L	2.54147	0.000287845	SLC26A9	-2.68125	0.000622372	AC009133.6	-2.20402	0.00117709	SBSN	3.12802	0.00218473	GIHCG	-2.26766	0.00391305	BX322562.1	-2.04369	0.00748058
NFATC2	3.70057	2.9382e-05	GPBP1	2.27423	0.000129169	OAS2	7.13402	0.000288799	Z84488.2	3.16874	0.00063462	POLE2	-3.21912	0.00118186	AL121761.1	-3.26045	0.00218798	AC008938.1	2.01436	0.00392413	ESCO2	-2.18876	0.00749326
PKIA	-2.6189	2.99554e-05	ATXN1-AS1	-2.43002	0.000129185	PLAC1	-2.94492	0.000290334	TMEM97	-2.06071	0.00064286	AL592295.5	-2.11359	0.00118237	KMT2E-AS1	2.29784	0.00219355	GPR84	2.70952	0.00392789	RLN2	-2.13652	0.00749435
PTPRN	3.43457	3.01555e-05	TROAP	-4.52029	0.000129392	PTGES3L	-2.83267	0.000291307	DBP	2.06137	0.000643454	AC092268.2	2.33513	0.00118671	CAPS	-2.29377	0.00219625	SLC8A1	-2.33224	0.00393013	AC017100.1	-2.27745	0.00749518
SPINT1	2.71127	3.05029e-05	MARCH11-AS1	-6.33196	0.000130222	LINC01119	3.67938	0.000292106	AP001107.5	-2.25289	0.000646128	TRIM22	2.01009	0.00120217	ATP5PF	-2.1728	0.00219849	ADCY10	3.71868	0.00393194	LINC02458	2.13921	0.00754831
SNAI1	3.73537	3.13529e-05	NCF1	2.52771	0.000131049	NUF2	-3.42388	0.000293062	MARCHF11	-3.62228	0.000646208	NEDD9	2.35503	0.00120746	AC114550.1	-2.53733	0.00220875	DDX58	2.86753	0.00397199	TBC1D2B	2.05651	0.0075701
CALN1	-3.05681	3.17135e-05	ADAM32	2.61169	0.000131538	KLF4	2.85846	0.000293804	AL022328.4	-2.5524	0.000649827	AL137077.2	-2.72512	0.00120758	SAMD15	-2.27385	0.00221069	BRINP2	-3.13139	0.00399466	AC010973.2	2.19786	0.00759561
NDC80	-3.36442	3.27477e-05	OVGP1	2.73845	0.000131618	LDB2	2.09453	0.000295338	AC110620.2	-4.70922	0.000654403	HSD11B1-AS1	-3.26861	0.00121308	CDT1	-2.18	0.00222075	FAM155B	-3.58694	0.00402157	LINC00844	-2.55616	0.00759976
CSF1	2.5533	3.29937e-05	SORBS1	-2.03303	0.000132424	FMO4	-2.45227	0.000296204	AC243772.2	3.41744	0.000655024	PIWIL4	2.7563	0.00122028	AC006504.7	-2.11145	0.0022219	NALCN	2.03913	0.00408843	AC092143.1	2.43775	0.00767004
SOX17	2.70299	3.33307e-05	ITGB1BP2	-3.06492	0.000132773	PRC1	-2.08071	0.000297912	RMI2	-2.50378	0.000657241	AC006333.1	-2.93218	0.00122043	SLC5A1	-2.02419	0.00222932	C2CD4A	2.47874	0.00410518	LINC01618	2.08652	0.00770624
GABRA4	-3.23668	3.37716e-05	RSRC2	2.01283	0.00013288	IL1RL1	2.22187	0.000298951	CAV3	-3.19181	0.000659948	AC026956.2	2.3149	0.00122508	IPCEF1	2.0863	0.00223149	ADNP-AS1	-2.13494	0.00411163	VWDE	-2.16718	0.00771804
SELENOP	-3.04195	3.40823e-05	REC114	-3.21437	0.000134724	AL627095.2	-2.62026	0.000300178	GCM1	2.74869	0.000660588	DKK4	3.15426	0.00122717	AL050341.2	-2.19748	0.00224154	RGS16	2.39107	0.0041224	DANT2	-2.31273	0.00774426
GDF15	4.62903	3.4964e-05	SLC27A6	-2.65573	0.000135085	TNFAIP2	2.42617	0.000300739	AL590062.1	-2.84636	0.00066427	IDNK	-2.45998	0.00122777	TLDC2	-3.54408	0.00224745	TACSTD2	3.3532	0.00412826	NMU	-2.07377	0.00777739
CKAP2L	-2.5879	3.5833e-05	SCHIP1	-2.23645	0.000135282	FERMT1	-2.5765	0.000302908	AC008966.1	-2.73415	0.000666916	MYCL	2.02544	0.00123343	AC096576.6	-2.6188	0.00224884	TPO	2.15723	0.00412924	AL513303.1	-2.0018	0.00780031
AIF1L	-3.13852	3.71325e-05	NINJ2-AS1	-2.28845	0.000135904	RGN	-2.2732	0.000305369	MIR1-1HG-AS1	-2.66236	0.000678514	ST7-AS1	-2.12468	0.00123609	MBNL2	2.09179	0.00228002	SNHG25	-2.55021	0.00412992	NHLRC4	3.31326	0.00782224
MLIP	-2.65124	3.74522e-05	C14orf180	-2.35691	0.000136433	NFE2	-2.07574	0.000306268	AC011603.3	3.30696	0.000681626	STARD13	2.25779	0.00124363	AC007405.4	-2.76566	0.00229089	KIAA0319	-2.42369	0.00418685	RPA3	-2.11331	0.00783573
PRIMA1	-2.62126	3.76355e-05	AC092687.3	2.79651	0.000137044	RFPL3S	2.23054	0.000306566	SERPINE2	2.31207	0.000681999	NOCT	2.04346	0.00124879	AL451070.1	3.24229	0.00231226	AC011472.1	-3.28294	0.00423233	AC130888.1	-2.48293	0.00786898
WNK4	2.74033	3.76963e-05	TSPAN32	-4.08542	0.000137419	PCSK9	2.17016	0.000306805	CDKN3	-3.24241	0.00068211	LINC00691	2.00049	0.00124982	MXD1	2.07359	0.00232295	ANGPTL7	-2.95249	0.00424641	Z97205.2	2.25048	0.00787282
HAS2	4.93691	3.77232e-05	MYZAP	-2.6845	0.000137964	SLC38A3	-3.29985	0.000307925	FUT1	2.51307	0.000682315	AL021392.1	-2.54926	0.00125002	TRIM25	2.35248	0.00234954	AARD	-2.35974	0.00430017	AP000943.2	3.09241	0.00791862
PLA2G4A	3.177	3.77554e-05	STC2	2.57638	0.000137978	LINC00880	-2.20365	0.000308791	PLD6	2.73113	0.000682812	DDIT3	2.37202	0.00125316	PIMREG	-2.68338	0.00235767	AC007384.1	3.2845	0.0043608	ADIRF-AS1	2.99597	0.00792465
FPGT	-2.48628	3.80549e-05	ACHE	2.17306	0.000139159	DOK7	-2.06017	0.000310478	DPYS	2.26983	0.000683387	AP000864.2	-2.83977	0.00125518	AC003092.1	3.73725	0.00236215	PCDHB7	-2.67587	0.00436971	AC090971.2	2.20776	0.00794422
SPSB4	-3.31709	3.8937e-05	BNIP5	3.49244	0.000141305	TMEM119	3.13532	0.000311991	SAMHD1	2.9776	0.000684003	ULK4	-2.08012	0.00125606	SLFN11	2.04092	0.00236247	AC068870.2	-2.66596	0.00438742	AL031587.3	2.28887	0.00794989
CCL7	5.85681	3.9209e-05	FPGT-TNNI3K	-2.7579	0.000141642	AQP10	-3.15366	0.000314593	TRDN-AS1	-2.25888	0.000684857	ASIC4	-2.41046	0.00126836	CAVIN3	-2.46	0.00237478	SPAG8	-2.0489	0.00440205	SEC24A	2.61052	0.00796863
HLF	5.06908	4.04842e-05	ODAM	-5.50215	0.000141698	CRLF1	2.94848	0.000315751	SH3RF1	2.16686	0.000686663	ASIP	-3.00375	0.00127462	RBM47	3.21891	0.00237507	DERL3	-2.34724	0.00442347	BIK	-2.07236	0.00799478
ALDOC	-2.61377	4.14271e-05	IRF7	4.34697	0.00014227	GADD45B	2.20304	0.000315992	ANO9	3.45851	0.000687947	AC012574.2	-2.98394	0.00127535	GDF9	3.22327	0.00239019	LRRC52-AS1	-2.14099	0.00444445	SLC5A5	2.71017	0.0080164
SFRP5	-2.5955	4.1847e-05	GREM1	4.92894	0.000142739	AC119427.2	-2.67556	0.000316911	CYP1A1	3.41468	0.000688587	UBE2U	3.79474	0.00128089	PHOX2A	3.05774	0.00239234	BAIAP2L1	2.38107	0.00445016	GBP5	2.53806	0.00808492
CREBRF	2.39501	4.3136e-05	MALL	2.50148	0.000145664	YPEL1	-2.19775	0.000319816	SLC6A2	-3.10717	0.000688591	DDX11-AS1	-2.19604	0.00128446	AL592435.1	-2.2161	0.00240182	UBE2C	-2.1267	0.00445486	GPR158-AS1	-2.17875	0.00813719
H2BC18	3.14724	4.3424e-05	KIF20A	-2.9606	0.000145817	FAM133A	-4.10719	0.000323267	PCLAF	-3.49985	0.000696099	NPIPB11	2.79997	0.00128731	SLC4A9	2.07147	0.00240303	MDH1B	-2.1538	0.00445626	MORN2	-2.04463	0.00814863
FAM47E	-3.30669	4.34803e-05	CPVL	-2.04662	0.00014631	PDZD2	2.18039	0.000323321	VSNL1	-2.13749	0.000705513	SLC7A5	2.36231	0.0012884	PIK3CD	2.20345	0.00240807	IGSF5	-3.45181	0.00446486	PHETA2	2.48307	0.00828857
MYL7	-3.74239	4.37757e-05	TMEM255B	3.24799	0.000146648	AC074387.1	-3.05392	0.000327213	AC073610.2	2.48786	0.000706286	FAM111B	-5.68252	0.00128872	AL139353.2	-2.339	0.0024113	AC006213.1	-2.70033	0.00447737	TBX2-AS1	-2.64072	0.00836657
RAB9B	-2.82822	4.37921e-05	TET3	2.43362	0.000146704	NXPE2	4.75516	0.000327487	SHOC1	2.04124	0.000707771	AL158071.4	-2.55616	0.00129457	BX470111.1	-5.2414	0.00241264	IL17B	-2.03509	0.004482	TSPAN19	-2.65959	0.00840178
BAAT	5.41606	4.54063e-05	ARSI	2.36078	0.000146944	AC012313.6	-3.24347	0.00032927	PIGA	2.10278	0.000707825	GCH1	3.17431	0.00129926	ZNF793-AS1	-2.48516	0.00242077	CDCA7	-2.33975	0.00448309	ZBTB11	2.14155	0.00840342
CHD2	2.74896	4.5897e-05	CPA2	3.39903	0.000147698	SLC25A25	3.27542	0.000329942	MANEAL	-2.76109	0.000710123	COX7C	-2.39837	0.00130102	COL5A3	2.65108	0.0024258	AC087721.2	-2.79246	0.00450011	CD101	3.37913	0.00841459
AC005532.1	4.00487	4.74499e-05	PTENP1-AS	-2.56093	0.000147834	NECTIN1	-2.18796	0.000332161	TFR2	3.06157	0.00071272	L1CAM	3.48587	0.00131198	FGF7	2.07619	0.00242668	AC093677.2	-2.27631	0.00451884	GALNT3	2.3726	0.00844335
IRF1	2.34104	4.815e-05	CLDND2	-4.00225	0.000148899	AC126468.1	-4.19814	0.000335547	SLC2A8	-2.14405	0.00071447	EMILIN1	2.02574	0.00131855	LYG1	3.11486	0.00243029	MIAT	2.35539	0.00451924	TMEM272	3.41429	0.00847671
OOSP3	4.88567	4.87696e-05	AL390198.1	-3.70043	0.000149526	CDCP1	3.29522	0.000335692	AC023509.3	-3.10235	0.000716194	PLG	2.32931	0.00133633	NMRK2	-2.70306	0.00244775	C11orf1	-2.28517	0.00453104	GON7	-2.02535	0.00848151
ADHFE1	-2.42113	4.92264e-05	SLC20A1	3.09569	0.000149692	AL109741.1	-3.89921	0.000336077	IFIT3	4.8189	0.000720807	SPX	-2.75201	0.00133974	NDUFS6	-2.01434	0.00245627	EDRF1-DT	-3.861	0.0045542	BCL2A1	-2.27431	0.00849208
INHBA	2.43141	4.96174e-05	CIART	2.36042	0.000152013	CARD6	2.14162	0.000338246	ALLC	3.67589	0.000726882	AC138150.2	-2.54847	0.001343	AL355001.2	-2.16	0.0024657	KCNQ2	-2.08268	0.00455712	PARP14	2.49186	0.00855498
AC139792.1	-2.31847	5.03067e-05	AMIGO2	2.44717	0.000152484	GPR87	3.2965	0.000338312	HS6ST2	2.25415	0.000733498	GPR27	-2.03103	0.00134508	FBXO15	-2.15717	0.00246585	NRGN	-2.70108	0.00458105	CACNG4	2.53321	0.00859912
EPHX2	-2.37241	5.09054e-05	MVP	2.11969	0.000152704	NPTX2	2.09571	0.000343592	PDE1A	-2.66134	0.000734506	C11orf74	-2.25273	0.00134678	NPIPB15	2.33713	0.00247368	GAD1	-2.4521	0.00459021	AC132938.4	-3.28456	0.00863222
SPHK1	2.74612	5.12058e-05	APOBEC2	-2.46994	0.000152966	ANKEF1	-2.32882	0.000344137	AL358232.2	-2.44911	0.000735472	LEMD1	2.27301	0.00134944	HYDIN	2.03903	0.00249641	REELD1	2.27915	0.00459752	IL7R	3.59887	0.00864529
AC015813.2	4.53314	5.13375e-05	AL031775.1	2.8825	0.000153187	KIF22	-2.19379	0.000345672	SAMD3	2.34026	0.000736068	NBPF26	2.26054	0.00136966	OSBPL10	2.04534	0.00250673	LRIG3	2.27577	0.00464047	RINL	2.04262	0.00865082
DUSP1	2.33345	5.25382e-05	TRH	-3.11639	0.00015329	C1QL1	-3.27622	0.000346147	LOXL2	2.5185	0.000736377	AL121827.2	2.44835	0.00137555	ATP8B1	2.42167	0.00250733	ZNF474	2.12265	0.00465822	MMP17	2.45476	0.00866025
TGM3	4.22732	5.39508e-05	CLK4	2.22638	0.000154016	GPR37L1	2.08754	0.000349164	AC027307.2	-2.2939	0.000740142	EMP2	-2.0309	0.00138109	ZBTB10	2.36037	0.00250835	CENPH	-2.37821	0.00467228	TNFRSF9	2.07672	0.00874462
NFKBIA	3.53979	5.41855e-05	F2RL1	2.65613	0.000154231	TMEM144	-2.06592	0.000353754	C11orf52	-3.50026	0.000740397	SCAT1	2.48149	0.00139314	AOC2	2.49178	0.00251044	CTF1	-2.08992	0.0046826	AL357075.3	-2.38824	0.00886124
RFLNA	2.78355	5.43148e-05	PMEL	-2.13712	0.000154492	PLPP7	-2.08852	0.000354908	GJD2	-4.92489	0.000745587	AC090409.1	-4.0053	0.00139385	GLIDR	-2.03012	0.00251533	CFAP47	-2.23953	0.00469785	AC011511.5	3.2053	0.00886328
TCAP	-3.91258	5.55581e-05	AC090023.1	3.03501	0.000154944	AC022916.3	-3.21371	0.000355356	AC103770.1	2.39662	0.00074735	CDK5R1	3.85596	0.00139534	PHOSPHO2	-2.51678	0.00251941	SAMD9L	2.57293	0.00470851	AC125616.1	2.52112	0.00891098
LRRC10	-2.4686	5.56519e-05	G0S2	-2.90235	0.00015529	AC073046.1	2.23393	0.000355617	GPR22	-2.57107	0.000748322	NHLH1	2.66259	0.00139729	ANKRD1	-2.065	0.00253	AC090152.1	-2.1996	0.00471459	PPP4R4	2.3486	0.00892521
NPIPB6	3.01479	5.59603e-05	ANKS4B	4.009	0.000155991	UBE2E1	-2.584	0.000356151	CXCL14	-2.05071	0.00075708	CISTR	-3.23206	0.0013998	ZNF844	2.09173	0.0025302	PGA3	2.86478	0.0047277	ANLN	-2.44414	0.00894616
DUSP4	2.53378	5.71619e-05	C1orf229	-2.21073	0.000156514	AP000790.1	4.26759	0.000356592	AL160272.2	-3.38204	0.00075977	AC012640.4	-2.65214	0.00140859	CCDC17	2.55834	0.00253493	AC106793.1	-3.05628	0.00474234	OR13A1	2.80588	0.00894651
FBXL22	-6.10874	5.80408e-05	PXT1	3.73095	0.000156618	AC092353.2	-3.20098	0.000361533	AC104248.1	2.2493	0.00076136	APOL3	2.98959	0.00141461	CDH1	2.04984	0.00253918	SMCO2	2.88188	0.00475671	AC092640.1	-2.69145	0.00900995
AL132780.2	-2.28304	5.83345e-05	PRDM16-DT	-2.67314	0.000160195	MLKL	3.7288	0.000362326	AC018521.5	-3.83233	0.000762226	DHX58	4.65921	0.00141742	MRPS28	-2.18593	0.00254499	USH1C	-2.7369	0.00475795	CHST15	2.28765	0.00907155
CABP5	4.04646	5.85297e-05	NPPA	-3.03458	0.000161051	Z85996.3	-2.80239	0.000365442	HMGN2	-2.15925	0.000764243	AL670729.3	-5.1051	0.00141748	AC026801.2	-2.69695	0.00254831	ADCY5	-2.07547	0.00476881	ATP2A1-AS1	-2.68812	0.00907243
DUSP6	2.23214	5.94896e-05	AL008729.2	-3.10466	0.000161401	EMP1	2.1102	0.000365738	SLC38A5	2.37679	0.000766361	TNFSF9	3.02359	0.00142023	HTR7	2.50226	0.00255135	PFKFB3	2.28256	0.0047798	AC005041.5	-2.14453	0.00917489
CNTD2	3.07935	5.96516e-05	CCDC34	-3.58461	0.000161486	WAKMAR2	2.5377	0.00036731	AP002360.2	-3.34192	0.000768907	TMEM141	-2.26691	0.00143086	AL451165.2	-3.62089	0.00255926	POU6F2-AS2	-3.43727	0.00479658	GAL	2.23965	0.00921433
VEGFC	2.51719	6.07637e-05	ACTA1	-4.54536	0.000162194	SGO1	-3.31611	0.000368245	GABRR2	2.98802	0.000777758	AL121753.1	2.16619	0.0014338	LGALS9	2.95912	0.00257102	TTC36	-2.23437	0.00480699	SLC15A3	2.95005	0.00923899
AC087457.1	-3.35045	6.14379e-05	NBPF14	2.04292	0.000166946	AC034236.2	-2.13698	0.000368873	FGF13-AS1	-3.90089	0.00078153	C16orf74	-2.32236	0.00143616	SAMD9	3.63046	0.00257214	RBM15	2.56271	0.00483032	BLM	-2.19408	0.00926331
SLC2A9	2.45308	6.23346e-05	GATA3	3.10372	0.000167417	ASF1B	-2.74982	0.000369327	ASPG	-4.31726	0.000783152	SMIM5	-2.6634	0.00144133	IL20RA	-2.25834	0.00257286	AL445465.2	-2.68973	0.00483995	AC005005.3	-2.15264	0.00927837
ICAM1	2.88218	6.25543e-05	NBPF10	3.28133	0.000168504	IFI44L	5.35437	0.000369727	LOH12CR2	-2.2605	0.0007867	ABCB1	2.03827	0.00144142	LINC01089	-2.2025	0.00258533	SLC38A2	3.20593	0.00486666	THSD1	2.60486	0.00928807
MYCT1	3.74487	6.26036e-05	HJURP	-2.40889	0.000169051	SH2B3	3.18901	0.000370179	C11orf21	-3.9806	0.000789214	TGFBI	2.09562	0.00144368	AL109955.1	-2.36469	0.00258615	PCDHA13	-3.01735	0.00489957	AC105328.1	-3.0203	0.00935244
ANKRD33B	3.70874	6.32211e-05	RAB27B	3.89318	0.000170465	GRHL1	2.14952	0.000372503	PCDH8	3.5716	0.000792228	AC116407.1	-2.27984	0.00144958	TXNDC5	2.06687	0.00259375	SKA3	-2.32399	0.00492734	VPS13B-DT	-2.03396	0.00944238
GFPT2	3.14057	6.37985e-05	HMGCLL1	-2.15746	0.000171371	KLF5	2.42298	0.000375204	OXCT1-AS1	-2.4165	0.000792711	SLC9A7	2.05773	0.00146665	EVC2	2.27748	0.00259691	DAND5	-2.29591	0.00493435	BRPF1	2.76235	0.00948022
PER1	2.69834	6.40876e-05	PLAUR	3.48571	0.000171619	AGTR1	3.31558	0.000376687	AP005264.1	-3.89114	0.000794642	TLR4	3.30308	0.0014737	CD2BP2-DT	-2.79099	0.00260563	AC113410.6	-3.00778	0.00494161	FGFR3	2.55041	0.00949575
LOXL3	2.54383	6.42317e-05	SPRED3	2.39794	0.000172928	SERPINB2	2.86145	0.00038351	MYO3A	2.67696	0.000795618	ATP5MC3	-2.00554	0.00147755	AMN	2.16255	0.00260906	DPP10	-2.30957	0.00495185	SIX2	2.73554	0.00950983
TMOD1	-2.40387	6.49024e-05	CDK1	-2.47194	0.000173337	DTX3L	2.17154	0.000388391	HCRTR2	-2.8181	0.000796892	TK1	-2.22255	0.00148494	MCOLN2	2.05808	0.00261445	SYCE1L	-2.74483	0.00495659	CRIP1	-2.8799	0.00958621
FRMD3	-2.93036	6.5324e-05	HAPLN3	2.04875	0.00017418	SBNO2	2.59173	0.000388821	PARP1	-2.10974	0.000798037	APCDD1L	4.30834	0.00149319	AC105940.2	-3.67826	0.00261711	RPL3L	-2.29905	0.00499042	ODF3L1	-2.72335	0.00971082
LEFTY2	-2.87517	6.59442e-05	MIR133A1HG	-3.64372	0.000174886	LSMEM2	-3.01267	0.000390525	SHCBP1	-2.02516	0.000799586	BANCR	-2.13351	0.00149377	CDC42EP2	3.57106	0.00261768	STXBP5	2.1784	0.0049919	LRIT3	2.85932	0.0097177
SQSTM1	2.14606	6.61523e-05	NEBL	-2.39272	0.000174946	SFRP2	-2.43041	0.000391872	TMEM163	-2.80435	0.000799825	TMPO-AS1	-2.471	0.0014992	PTPRQ	3.00743	0.00262932	TENT5C	2.43858	0.00500215	WNK2	-2.09657	0.00972275
GINS2	-3.71215	6.62348e-05	LINC01182	-4.26273	0.000177173	GRB7	2.85528	0.000393842	EGFL6	2.7591	0.000801477	ISM2	3.47483	0.00150386	USP18	3.15903	0.00263907	LGR4-AS1	-2.58571	0.00500334	ESPNL	2.83275	0.00979533
MEDAG	2.55048	6.63192e-05	COL9A1	-3.37421	0.000177705	CCNB2	-2.43362	0.000394627	SUSD4	-2.04063	0.000811394	ADM2	2.11029	0.00150673	ZNF781	-2.18789	0.00264192	TMEM225B	2.45567	0.00500774	CH25H	2.25828	0.00980321
SMCO1	-2.80624	6.66166e-05	EPN3	-3.00819	0.00017898	SLC2A3	2.62667	0.000395511	ARHGEF28	3.08416	0.000813634	PLBD1-AS1	-2.24189	0.0015094	MAPK13	2.81267	0.0026447	AC005229.4	-2.72217	0.0050176	PDE4C	2.17963	0.00981996
PCDH15	3.73481	6.74895e-05	TRIM54	-3.49441	0.000179256	TIGD3	2.7907	0.000397739	C17orf97	-2.51121	0.000826701	FSIP2-AS1	-2.13208	0.0015161	DNAJC28	-2.16822	0.00264657	PHACTR3	-3.04479	0.00504065	AC084816.1	2.25805	0.00982137
AC092171.5	-3.53141	6.80022e-05	SGPP2	-2.52561	0.000179607	TLE1	2.03903	0.000398682	HAND2	-2.18909	0.000834268	MIR1915HG	-2.01319	0.00152833	LINC02086	2.26538	0.00266119	NPTX1	2.24541	0.00504251	GOLGA8N	-2.35675	0.00983433
BCL6	2.38692	6.81441e-05	NCF2	2.22954	0.000180242	GPC5	-2.18443	0.000401424	AL136131.3	2.08491	0.000846509	ITGA5	2.869	0.00152962	SLC39A12	2.3024	0.00267313	AC023632.2	-2.5354	0.00505469	C9orf131	2.97486	0.00987022
