# Supplementary material for: Role of OAS gene family in COVID-19 induced heart failure
Source: J Transl Med. 2023 Mar 22;21:212. doi: 10.1186/s12967-023-04058-x (PMC10031198; doi:10.1186/s12967-023-04058-x)
Supplement: Supplementary file 3 — Additional file 3. Table S3. DEGs (diff1, diff2, diff3, and diff4) from GSE120852. [file 12967_2023_4058_MOESM3_ESM.xlsx]

## Sheet: Sheet1
Table S3. DEGs (Diff1, diff2, diff3, and diff4) from GSE120852
diff1				diff2				diff3				diff4
Gene	logFC	P.Value		Gene	logFC	P.Value		Gene	logFC	P.Value		Gene	logFC	P.Value
ACE	3.15911	1.66805e-06		APLNR	3.15614	5.07778e-07		RGS1	2.51137	4.60945e-07		OGN	2.74388	1.55035e-06
TLL2	2.18211	2.10859e-06		SERPINA3	-3.52032	7.5073e-07		TTN	-1.35451	1.23683e-05		MME	2.43976	2.13889e-06
JAM2	1.88885	2.64659e-06		ITIH5	2.23831	9.20804e-07		MYH3	-2.86515	1.36168e-05		PRDM1	2.042	2.43848e-06
GSTM5	3.40998	2.83066e-06		ACE	3.21976	1.21988e-06		LOC440905	1.84414	1.68994e-05		MXRA5	4.48848	2.6074e-06
APLNR	3.61731	4.19684e-06		CYS1	2.30939	2.30206e-06		FCN3	-2.25013	1.79208e-05		ENPP2	2.68788	2.85316e-06
TPPP3	1.91198	4.75502e-06		LEFTY2	2.33044	2.94812e-06		ARHGAP15	1.7104	1.9584e-05		CXCR4	2.7559	6.34876e-06
OGN	3.49279	5.44393e-06		JAM2	1.57685	3.33644e-06		CXCR2	2.45066	2.36642e-05		CA14	-4.09989	6.79898e-06
PTN	2.90777	8.4765e-06		OGN	3.27932	4.61431e-06		PRDM1	2.07019	2.77655e-05		DUSP6	1.36801	7.18176e-06
LAD1	-3.91643	1.04528e-05		MXRA5	3.2729	5.26797e-06		OGN	3.48503	3.06563e-05		HTRA1	1.56552	7.34729e-06
SCUBE2	2.63249	1.81864e-05		EGR2	4.7651	6.05858e-06		CES1	1.64292	3.28486e-05		FCN3	-2.78524	8.16589e-06
ITGBL1	2.20751	2.31249e-05		PNMT	-2.83794	6.34676e-06		CCL14	2.37137	3.46193e-05		QPCT	2.70453	8.9347e-06
XK	-1.24998	3.28248e-05		TPPP3	2.00083	7.61788e-06		ACE	2.60971	3.68989e-05		ACE	2.88148	1.07453e-05
CARD17	1.47504	3.31329e-05		FNDC1	3.93821	1.01009e-05		CXCR4	2.48611	3.76045e-05		MMP25	3.13307	1.41361e-05
AASS	-1.51756	4.02229e-05		SFXN2	-1.95553	1.09366e-05		LCN6	-3.63655	4.45125e-05		GNMT	-4.10552	1.55813e-05
ITIH5	2.06048	4.17541e-05		LUM	3.1314	1.09794e-05		LRRC17	2.07636	4.67653e-05		COL14A1	2.57967	1.57381e-05
ISLR	2.09985	4.65637e-05		GSTM5	2.42746	1.10566e-05		LPPR4	2.41766	5.4756e-05		ART3	-1.84469	1.57813e-05
IL1RL1	-3.85978	5.09133e-05		SCUBE2	2.13502	1.1192e-05		PTN	2.30076	5.52304e-05		CXCR2	3.23461	1.78119e-05
MEOX2	1.4142	5.48958e-05		ATF3	2.8791	1.25779e-05		CPXM2	2.29703	6.41476e-05		PNMT	-2.24968	1.89262e-05
PTGER4	1.46477	5.62831e-05		RET	2.39543	1.40454e-05		PHLDA1	1.8994	7.2982e-05		FAM65B	2.43316	2.01227e-05
ASPHD2	-1.29813	5.68737e-05		CTNND2	-3.1472	1.60996e-05		EDARADD	-1.82711	7.4574e-05		GABBR1	-1.3286	2.18801e-05
ACCN2	1.6991	5.77577e-05		ACE2	-1.32699	1.77952e-05		IFI6	1.50173	9.73726e-05		VNN2	2.45806	3.09913e-05
TSPAN7	1.29678	9.11002e-05		FCN3	-2.67284	1.88005e-05		ID4	1.3496	0.000104455		MYO7B	-2.47124	3.44587e-05
FCN3	-2.90081	0.000109439		C1QTNF7	1.86522	2.09781e-05		SLC7A6	-1.37778	0.000108952		SLC6A1	1.97676	3.56064e-05
SERPINA3	-3.51151	0.000112815		PTPRC	2.08558	2.16764e-05		MME	2.11494	0.000115427		LCN6	-3.16756	3.59162e-05
GNG2	1.44575	0.000117306		LOC100505875	-2.65578	2.43268e-05		CHRDL1	2.77596	0.000121839		SLC16A6	2.55368	3.94853e-05
ECM2	1.82707	0.000119235		GABBR1	-1.25943	2.44866e-05		GREB1L	-1.46523	0.000124471		F2R	2.31294	4.04261e-05
EBF2	1.10064	0.000126911		MME	1.87447	2.46111e-05		FCGR2B	2.91683	0.000125127		MARK3	-1.34661	4.34263e-05
C1orf162	-1.66733	0.000129376		EGR1	3.80003	2.49955e-05		IL2RA	2.18028	0.000134914		PI16	2.89721	4.44275e-05
MME	2.02903	0.000130807		TLL2	1.81785	2.53564e-05		ENPP2	2.80962	0.000145214		SELP	1.13973	4.70765e-05
NT5E	1.68347	0.000139142		SMOC2	1.94527	2.81839e-05		NT5E	1.63299	0.000153835		RGS1	2.96436	4.80487e-05
DPT	1.77812	0.000148551		ACSM3	-2.04774	2.8426e-05		GLT8D2	1.31464	0.000160124		ITIH5	1.8763	5.14411e-05
KCNN3	1.89357	0.000156285		NT5E	1.73634	2.98253e-05		DNAH3	-1.93679	0.000161226		SCUBE2	2.2117	5.18312e-05
BTN3A1	1.33414	0.000164199		CRISPLD1	2.63167	3.11111e-05		HNMT	1.44911	0.000162376		CPXM2	2.1681	5.22535e-05
C1QTNF2	1.99808	0.000164634		ECM2	2.29758	3.16252e-05		ZNF827	-1.0479	0.000166296		NPPA	6.38061	5.27651e-05
DAB2	1.1175	0.00017388		CBS	-2.5186	3.47799e-05		ADRA2A	2.48665	0.000170525		LTBP2	2.7633	5.29382e-05
LUM	2.87967	0.000181084		ASPN	2.49673	3.66225e-05		DPT	2.01402	0.000173856		IL18RAP	3.0635	5.41763e-05
ASPN	2.52261	0.000185977		GPX3	-1.67816	3.6818e-05		CSF2RB	2.01379	0.00018742		LUM	2.82173	5.44852e-05
LCN6	-3.71729	0.000188011		OLFML1	2.09549	3.92526e-05		ARRDC3	1.60168	0.000191503		LGR6	-3.43476	5.84561e-05
C9orf171	-1.8699	0.000193209		EDIL3	2.41399	4.67472e-05		FRZB	1.99794	0.000192522		GRB14	-1.72136	6.06851e-05
OLFML1	1.77241	0.000196281		MT1X	-2.13802	5.58865e-05		LOC100130899	-2.08862	0.000198626		SMOC2	2.31425	6.22986e-05
RERG	1.10596	0.000205392		PIK3CG	1.23424	5.5961e-05		BTN3A1	1.56568	0.000200472		LEFTY2	2.47454	6.23207e-05
DOCK5	-1.26551	0.000216212		MMP25	2.34145	5.70617e-05		TIMP2	1.11648	0.000208821		MNDA	2.60559	6.34919e-05
CABLES1	1.26841	0.000217857		LAD1	-3.48628	5.81166e-05		DENND2C	-0.971484	0.000210957		SLC7A6	-1.49125	6.43029e-05
CRISPLD1	2.74825	0.000224573		IL1RL1	-4.50114	5.86347e-05		TDRD6	-2.04145	0.000214259		C16orf89	2.37118	6.81859e-05
ESR1	1.99842	0.000228308		OTUD1	2.67207	6.09041e-05		GNG2	1.16339	0.000214616		PTPRC	2.37667	6.90155e-05
COLEC12	1.57348	0.0002355		TRIL	2.47685	6.28507e-05		CCL5	3.19207	0.000215739		ACCN3	-2.59107	6.93476e-05
GBP3	1.09177	0.000250664		CYP4B1	-2.55812	6.47578e-05		ITGBL1	2.17864	0.000226209		HMOX2	-1.21339	7.02341e-05
CLDN5	1.61193	0.000273334		PTN	1.97918	6.50678e-05		FAM81B	2.12509	0.000230521		ITGA4	2.75871	7.07919e-05
FREM1	2.06658	0.00027804		AFF3	1.18621	6.66337e-05		LRP4	-1.08657	0.000231537		BRSK1	1.35458	7.42367e-05
FRZB	2.06152	0.000285335		CES4A	-2.13783	7.03371e-05		CPE	1.59181	0.000243709		PREX2	1.15738	7.56079e-05
COL15A1	2.00579	0.000290688		FOSB	4.54742	7.18846e-05		PALLD	-1.49374	0.000244772		RGS2	1.911	7.72095e-05
PREX2	1.07167	0.000294334		LCN6	-3.6706	7.29537e-05		LTF	1.30126	0.000248949		SCNN1D	-1.63821	7.7542e-05
BOC	1.32144	0.000303223		CTSK	1.54379	7.80837e-05		GABBR1	-1.17118	0.00025291		MDK	2.12458	8.68503e-05
FBLN2	1.45926	0.000312291		PDE5A	1.64418	7.93472e-05		JAM2	1.39786	0.000257773		DNM1P41	-1.27192	8.74519e-05
TRERF1	0.974049	0.00031744		KCNN3	2.26264	8.44609e-05		DOCK5	-1.23647	0.000259116		RASL10B	-1.39882	8.90302e-05
FAM188B	1.22789	0.000334712		MARK3	-1.20501	9.03122e-05		LUM	2.56235	0.000259147		NT5E	1.6218	9.50899e-05
LOC440905	1.78274	0.00039582		HMOX2	-1.29565	9.20476e-05		IL33	1.59694	0.000279859		AQP7P1	-1.68866	9.80164e-05
VEGFC	1.18812	0.000396018		DPYSL3	1.53451	9.33368e-05		MX2	1.42846	0.000283107		DNAH3	-1.77036	9.84691e-05
LSP1	2.20609	0.000397926		ETNK2	-1.55231	9.64544e-05		LAD1	-3.39537	0.000284177		SERPINH1	0.993848	9.98784e-05
PAMR1	0.985685	0.000399339		PCDHB12	1.18986	0.000100847		TSPAN7	1.13961	0.000287886		LTF	1.31459	0.000102274
IL33	1.66813	0.000402273		LOC283335	-1.49453	0.000101884		MYO7B	-2.17255	0.000288421		CTGF	2.36025	0.000109034
C20orf54	-1.52232	0.000404746		HAPLN2	-2.17957	0.000103989		ANTXR1	1.22086	0.00032412		MX2	1.32206	0.000109322
C1QTNF7	1.74628	0.000411587		TNFSF13B	1.58412	0.000115507		SCUBE2	2.15362	0.000330944		MYBPC1	-1.93611	0.000111702
TDRD6	-1.29101	0.000411968		MFAP4	2.00117	0.000127967		CASQ1	-1.55233	0.000338269		CYTIP	2.64378	0.000117273
GREB1L	-1.38842	0.000429771		BTN3A1	1.1046	0.000131417		ECM2	1.57961	0.000343901		ARHGAP1	1.1036	0.000117561
PNMT	-2.56036	0.000446169		GNG2	1.45102	0.000131794		EFEMP1	1.62765	0.000349253		LOC283335	-1.3827	0.000119302
BCHE	2.39086	0.000451722		CAMKMT	-1.35745	0.000138974		BST2	1.34712	0.000351984		PALLD	-1.31307	0.000145732
FAM176A	1.39533	0.000452439		MYL7	2.80737	0.000140707		CARD17	2.1578	0.000359772		OAS2	1.21466	0.000146133
TRIL	2.2874	0.000461585		KITLG	1.36829	0.000142798		COLEC12	1.55703	0.000361663		AOAH	3.47593	0.000151381
CCDC48	1.7803	0.000475688		THNSL2	-1.57731	0.000144907		CPAMD8	-1.34227	0.000364229		DKFZp779M0652	-1.75293	0.000154584
AOC3	1.46147	0.000477392		IQGAP2	1.40577	0.000149022		TNFRSF21	1.35447	0.000384499		FAM65C	-1.55766	0.000161607
PRDM1	1.67288	0.000478401		C3AR1	1.29102	0.000149809		HTRA1	1.01122	0.000396533		KIF21B	2.13396	0.000165036
DLK1	2.60339	0.000486446		NDNF	1.43797	0.000150454		CCDC84	-0.893621	0.000410416		EDIL3	2.43937	0.000167411
CYP4B1	-2.55821	0.00049784		CCDC80	2.23997	0.00015218		UBXN10	1.43406	0.000413795		GPR17	-2.18402	0.000169069
PCNT	-1.42613	0.000505362		FREM1	1.76816	0.000152227		MYH7	-1.51147	0.000420346		TPPP3	1.76299	0.000181956
CSPG4	-1.19338	0.000508518		PLIN2	-1.16638	0.000156515		USP31	-1.27438	0.000422132		CPE	1.62999	0.000187158
FKBP5	-2.3143	0.000528979		C1orf162	-1.76796	0.000160063		ITIH5	1.59314	0.000423667		ECM2	2.00183	0.000196537
CBS	-2.25191	0.000545883		ISLR	2.02024	0.000162386		RPL13	1.54124	0.000441855		CD44	1.93094	0.000198246
TAGAP	1.6824	0.000546002		CYR61	2.48543	0.000175992		PLSCR4	1.11889	0.00045408		CYP39A1	-1.14861	0.000212124
DPYSL3	1.54307	0.000553071		FRZB	1.91537	0.000176759		CHSY3	1.39706	0.000456469		LRRC66	-2.05117	0.000215576
ALDH1L1	-1.66969	0.000555844		NRK	1.4836	0.00018079		AASS	-1.06305	0.00047272		SDHAP3	-2.26572	0.00021821
C5orf13	1.73005	0.000563509		FCGBP	-3.43804	0.000181248		ARHGAP18	1.45229	0.000473063		PLBD1	1.0954	0.000220958
FAM161A	-1.4527	0.000572208		LSP1	2.41112	0.000184577		JPH1	-0.928734	0.000473993		HSBP1L1	-1.24092	0.000233577
BMP6	1.19379	0.000576291		GIPR	-2.19627	0.000187632		NCAM1	-0.989393	0.000480651		KIAA1462	1.01873	0.000237445
LRRC17	1.68729	0.00058269		EGR3	3.71044	0.000193258		SELP	1.38442	0.000489944		DPT	1.84659	0.000239947
CXCL12	1.4524	0.000590218		CSF1R	2.37937	0.000193566		RAB37	1.28965	0.000492869		TANC2	0.869096	0.000247212
NTM	2.34592	0.000590486		PTGER4	1.46514	0.000193596		MOXD1	2.30298	0.000496236		EXT1	1.0218	0.000248702
IFI44L	1.27086	0.000590524		FAM102B	1.41783	0.000202102		IGJ	2.4332	0.000515468		ISLR	1.55865	0.00025661
RERE	-0.944733	0.000594815		FAM65B	1.59085	0.000217638		LRRC8E	-1.85569	0.000563183		NRK	1.55305	0.000257419
THNSL2	-1.58632	0.000608615		SOX4	1.60469	0.000220961		AOC3	1.57992	0.00057602		CCDC80	2.72803	0.000257645
LOC100131691	-1.73173	0.000616293		DUSP6	1.00798	0.00022324		GPR17	-2.34051	0.00057706		JAKMIP3	-1.35012	0.000263
SERPINF2	-2.27024	0.000617147		FAM26E	1.10999	0.000228961		C12orf60	-1.15709	0.000583738		DIO2	2.47171	0.000273903
SVEP1	1.00359	0.000627722		RGS16	2.47411	0.000231765		SH3BGRL	1.09448	0.000594088		BTN3A1	1.17984	0.000276883
RGAG1	-1.40972	0.000640054		AOAH	2.2737	0.000234256		LRRC4	-1.36154	0.000594645		FAP	2.5378	0.000277053
FLRT2	2.09595	0.000642071		KCNA6	1.81189	0.000237324		CTTNBP2	1.8197	0.000611316		CRISPLD1	2.37853	0.00028435
GALNTL2	-2.16178	0.000656109		CXCL12	1.8216	0.000242571		COL14A1	2.63456	0.000615143		LPPR4	1.67496	0.00028738
ENPP2	2.50943	0.000661203		TSPAN7	1.13905	0.000244328		DOCK10	1.65483	0.000622948		IL17D	1.48794	0.000301749
TCAP	-0.976554	0.000695759		DIO2	1.94857	0.000258898		CSDC2	-1.19092	0.000634846		C9orf171	-1.79598	0.000302042
SARDH	2.13226	0.000721117		ARHGAP28	1.44794	0.000269717		HLA-DPA1	2.21366	0.000637912		CXCL16	1.93603	0.000306596
PODN	1.65202	0.00073338		TRIP13	-1.36993	0.000275792		ZNF714	-1.22963	0.000642014		ASPN	2.95124	0.000311244
DLG3	-1.12391	0.000750028		HFM1	-1.62281	0.000275802		GSG2	-2.63223	0.000646153		CECR1	1.61608	0.000312744
FSCN1	1.636	0.00076312		SERPINF2	-2.69945	0.000279315		UHRF1BP1	-0.966934	0.000646867		NTM	1.93478	0.000313306
CHSY3	1.39778	0.000765759		DNAH3	-1.43371	0.000279818		LAYN	1.17948	0.000648138		DPYSL3	1.6151	0.000314049
LOC100506023	-1.49539	0.000785134		RBKS	0.864713	0.000297927		DUSP6	1.19258	0.000649442		ECT2L	1.42207	0.00031802
LOC400043	1.1255	0.000785585		GALNTL2	-2.06706	0.000303001		TAGAP	1.88049	0.000650557		TRIM16L	-1.85463	0.000319637
FNDC1	3.66765	0.000787519		TSPYL2	-1.46537	0.00030608		GPR183	2.1754	0.000657409		SLC25A34	-2.18747	0.000325781
SMOC2	1.91437	0.000788541		XPO4	1.35351	0.000330861		ISG15	1.08645	0.000659559		GLT8D2	1.3989	0.000326939
CES3	-1.52567	0.000793547		NID1	-1.08397	0.000336223		NCRNA00287	-1.32111	0.000669958		PIK3CG	1.14247	0.000337179
CES4A	-1.93532	0.0008033		SERPINH1	1.03772	0.000337068		ISLR	1.79788	0.000682145		ADCK3	-1.21521	0.00033988
SLC25A35	-1.17105	0.000823984		SLC40A1	1.39763	0.000339631		MGP	1.29712	0.000693769		CHRDL1	2.84389	0.000341464
SIGLEC9	-2.0424	0.000829977		CDC42EP4	-0.952517	0.000341206		HCST	1.97483	0.000708559		FAM202A	-2.27598	0.000353982
RGS16	1.80209	0.000837695		SEL1L3	1.19695	0.000341507		JAKMIP3	-0.896345	0.000716134		ALS2CL	-1.59187	0.000356243
CLEC4GP1	-1.60994	0.000840119		PPP1R3E	-1.03983	0.000344472		LDOC1	1.32605	0.00072333		PHACTR3	-2.25285	0.000359325
MX1	1.22738	0.000852838		ENPP2	1.82714	0.000345478		CLDN5	1.9102	0.000729935		GNB4	1.18923	0.000362351
SLC1A2	-1.95069	0.000870634		COL14A1	2.01586	0.000345701		SMOC2	1.85823	0.000736416		GATS	-1.03419	0.000387593
OLFML3	1.25274	0.000909784		LOC441869	1.51937	0.000354266		NTM	2.11904	0.000751556		SLC36A2	-2.03375	0.000395392
CCL5	2.37324	0.00094173		FKBP5	-2.11654	0.000356363		BST1	1.2807	0.000752016		THBS4	2.29189	0.000397531
RET	2.40706	0.000955725		ITGBL1	1.75621	0.000373297		RGAG1	-1.5232	0.000761785		ST7	-0.914027	0.000407485
PHLDB2	1.07583	0.000966892		ESR1	1.68067	0.000382172		FHL5	1.41872	0.000787502		DSC1	2.23705	0.000428569
COL14A1	2.46039	0.000974049		IGF2	1.0233	0.000408996		FREM1	1.83833	0.000792143		BLM	-2.25622	0.00042896
DES	-1.31359	0.00101607		FAM43A	1.22793	0.000411954		GSTM5	2.42257	0.000801787		COX17	-0.909428	0.000435802
FAM43A	1.23548	0.00101782		APOD	-1.8104	0.000423811		LCP2	1.65808	0.000809777		STARD10	-1.12502	0.000440464
NPAS2	-1.07871	0.00102309		NR1I3	-1.5603	0.000424598		ZFP112	-0.854728	0.000827221		MXD1	0.950429	0.000445838
HPD	-2.11557	0.00105277		C9orf150	1.65251	0.000425038		IL2RG	3.37445	0.00083334		AOC3	1.47432	0.000446384
COL12A1	1.40279	0.00105974		ANTXR1	1.45992	0.00042527		OLFML1	1.36692	0.000843058		CTSK	1.70759	0.000459654
LOC100130899	-2.09258	0.00107668		MNDA	2.41127	0.000427754		FAM188B	1.02319	0.000873363		SCN4A	-1.82926	0.000465436
MATN2	1.41298	0.00108784		PI16	2.20069	0.000428955		BDNF	-1.71875	0.000893964		ACACB	-1.10965	0.000469465
NRP2	1.28455	0.00109595		ELMO3	-1.77889	0.000429104		TGFBI	1.76367	0.000900824		CD93	1.1106	0.000470516
LCP2	0.928606	0.00110573		C9orf171	-2.10998	0.000432685		TLL2	1.52561	0.00090689		NLRP3	2.76203	0.000475063
HMOX2	-1.13316	0.00110814		COLEC12	1.6472	0.000435347		LOC650623	-1.02825	0.000918863		XPO4	1.12245	0.000476318
CXCR2	1.48384	0.00113232		ESRG	-2.14453	0.000436709		SNAI2	1.16526	0.000933142		SORL1	1.44653	0.000480008
TGFBI	1.3597	0.00115978		ANGPTL5	1.9039	0.000439518		MX1	1.29828	0.000962908		COL1A2	2.07665	0.000499852
PTPRN2	0.838892	0.0011657		FOS	3.24867	0.000449753		ASPN	2.19561	0.000981059		GPR132	2.39328	0.000500716
CES1	1.72579	0.00117165		EHD4	0.901119	0.000457024		AVPR1A	1.23128	0.000999554		PLXNC1	1.59054	0.000501059
PPP1R3F	-0.878843	0.00117604		TP63	1.60677	0.000469416		TSSK3	-1.92174	0.00102383		IL2RG	3.43272	0.000506349
PSMB8	0.851954	0.0011908		KLHL17	-1.1141	0.000471479		LGI4	0.818453	0.00102658		IGSF6	1.97192	0.00050813
XPO4	1.20269	0.00119238		TSHZ2	1.4063	0.000472955		NEU3	-1.27072	0.00106965		NCF2	2.0377	0.000514139
EPS8L1	-1.33127	0.00120841		SLC7A6	-1.27529	0.000474144		FRAS1	-1.44757	0.0010744		SDSL	1.47731	0.000526409
KLHL3	-0.845882	0.00121026		AOX1	-1.93719	0.000476073		NRN1	1.01255	0.00107903		CCBL1	-1.02186	0.000533967
SNTB1	1.04746	0.00122124		FLRT2	2.19257	0.000477069		CDKL5	-1.49755	0.00108356		ARHGAP18	1.16338	0.000535001
FCGBP	-2.89122	0.00123243		SLC25A18	-2.00558	0.000477341		NEK6	1.08175	0.00108991		AQP7P3	-1.48827	0.000536109
ADAMTSL3	0.977199	0.0012567		OCRL	-0.8904	0.000478204		PTPRC	2.44697	0.00109442		JAK2	1.36453	0.000540851
RPS6KA2	-0.980445	0.00126013		KIAA1671	0.83678	0.000480538		VNN2	1.89558	0.00110272		STK17B	1.53373	0.000543781
TIMP2	1.23344	0.00128875		GMPR	-0.866027	0.000483408		CECR2	-1.25457	0.00111617		OAS3	1.36584	0.000553998
DENND2A	0.94293	0.00131034		IL18R1	-1.78603	0.000484198		UBE2L6	1.29436	0.00117546		SOCS1	1.57037	0.000565365
PDE5A	1.33124	0.00131688		COL15A1	1.9653	0.000506471		C16orf89	1.73494	0.00118233		THY1	4.05734	0.000566945
RAMP1	-1.22993	0.00133216		VNN2	2.02503	0.000509941		CLEC4E	2.88326	0.00119477		ZNF714	-1.06343	0.000577027
SULF1	1.48183	0.00134461		ELK3	0.953824	0.000532615		CSPG4	-1.29272	0.00119974		NETO2	1.54623	0.000577181
TSPYL2	-1.25712	0.00134917		BTN3A3	1.30352	0.000537579		PAMR1	1.01595	0.0012234		ACSM3	-1.6726	0.000583785
CPE	1.60137	0.00135344		DAB2	1.3582	0.000538129		BASP1	1.99915	0.00122968		PLXNB1	-1.02337	0.000595182
PLEK	1.10757	0.00135673		SLC2A10	1.03531	0.000539993		FLRT2	1.44052	0.00124399		PLIN5	-1.09977	0.000596111
ANKRD23	1.90619	0.00138797		TGFBI	1.26883	0.000595983		AIM1	1.28907	0.00125829		PLXDC1	1.31814	0.000598145
TSHZ2	1.24735	0.00139654		PRDM1	1.27879	0.000598947		RERG	0.843056	0.00127811		PLEKHG4B	-1.38466	0.000642756
PLAGL1	0.805771	0.00141264		PALLD	-1.11388	0.000599259		GNB4	1.02964	0.00129758		CSDC2	-1.14514	0.000649678
BTN3A2	1.16288	0.00142021		NCF2	1.65984	0.000601775		COL6A6	1.31571	0.00133868		TSPAN9	1.28713	0.000654262
HMCN1	1.16491	0.00143219		MDK	1.61218	0.000602947		LITAF	1.12035	0.00135984		SYTL2	1.59364	0.000664343
CTSK	1.87566	0.00143838		ACCN3	-2.01066	0.000603128		CD160	-1.13592	0.0014108		GIPR	-2.17451	0.000666776
GLT8D2	1.17777	0.00144691		RGS5	1.02495	0.000605755		MYOT	-2.18648	0.00141484		KIF13A	0.832941	0.000678402
RGS5	0.94132	0.00149475		CPE	1.66658	0.000612804		OCLN	-1.24406	0.00143983		IQGAP2	1.64239	0.000720808
FRMD6	1.05399	0.00149798		RGAG1	-1.5349	0.000617491		TPPP3	1.38392	0.00145209		EXOC6B	0.920197	0.000721673
SGK494	-1.23645	0.00149903		NCRNA00287	-1.60758	0.000620544		OLFML3	0.992529	0.00145226		SHB	0.965852	0.000724631
CRLF1	-2.08842	0.00150293		LOC401320	-0.931169	0.000621971		SULF1	1.6015	0.00145882		AIM1	1.30134	0.000727411
HOGA1	-1.95185	0.00151033		CD83	2.96317	0.000622247		OAS2	1.02678	0.00146972		TMEM119	2.60829	0.000743403
FAM58A	-1.07785	0.00152886		THY1	3.2679	0.000634385		RUNX3	2.0722	0.00147059		SLC25A18	-1.93018	0.000755492
SCN4B	1.28385	0.00153285		GPR1	1.45032	0.000634968		FOLR2	1.88663	0.00147638		LCP2	1.69683	0.00075572
VSIG4	-1.16508	0.00153506		SEC14L5	2.21761	0.000635108		RGS2	1.85224	0.00148432		SRGN	1.11508	0.000782139
TTC21A	-0.920364	0.00154371		SH3BGRL	1.21597	0.000655085		ARHGDIB	1.26313	0.0015039		LSP1	2.40792	0.000782226
NEK6	0.899569	0.00154657		GBP4	1.23482	0.000660681		LPIN3	-0.806904	0.00151677		PHLDA1	2.57481	0.000784495
FMOD	1.78544	0.0015479		GATM	1.509	0.000669264		SAMSN1	2.16716	0.00151982		ADAM23	-0.906182	0.000785291
SOX4	1.665	0.00154828		ARHGAP18	1.09937	0.00068803		ZNF850	-0.885776	0.00152033		PRKCA	1.1269	0.000794113
MARCKS	1.59675	0.00155018		CXCR2	2.38125	0.000691983		PLBD1	0.874334	0.00152144		PLA2G4F	-3.23005	0.000802549
MIR1-2	1.73408	0.0015713		PCNT	-1.6735	0.000697379		LOC100190986	-1.16536	0.00153981		COL8A2	2.39707	0.000805251
BTN3A3	1.38526	0.00158972		PLIN5	-1.26648	0.00069791		CABLES1	0.840704	0.0015843		PLCE1	1.68043	0.000806036
TUBA3D	-2.87538	0.0015958		ATP1A2	-1.24405	0.00070858		GPR132	1.89439	0.00160141		CYP1B1	2.11686	0.000806738
GNG11	0.989831	0.00164419		DDX60	0.990026	0.000708649		CNRIP1	0.912202	0.00160707		OGDHL	2.62916	0.000808575
NDNF	1.25959	0.00165235		CCL5	2.20986	0.00071183		C6orf132	-1.3712	0.00162993		WDR45	-0.848132	0.000810068
SLCO2A1	-1.66717	0.00168917		BTG2	1.4337	0.000712824		LOC100132247	-1.64279	0.00165804		D4S234E	-1.74231	0.000812979
NINJ2	-1.41194	0.00169188		LOC646851	-1.37974	0.000741058		CTSO	1.07501	0.00167337		TRMU	-1.02887	0.00081518
FRMD4B	0.941468	0.00171179		EPB41L2	1.03891	0.000756182		SDSL	1.17541	0.00167761		SCN2B	1.59223	0.000817939
ANTXR1	1.23498	0.00175531		SDHAP3	-1.81868	0.000756274		SRGN	1.33978	0.00168055		CRY1	-0.867384	0.000821256
SLC40A1	1.17253	0.00179666		DNAJC5G	-2.22857	0.00075685		HLA-DPB1	2.09585	0.0016841		ZNF491	-1.19691	0.00084856
PLXDC1	1.25418	0.00181034		KIAA0754	1.70329	0.000764688		NFKBIA	0.953291	0.00171849		TGFBI	1.6995	0.000855388
LOC728537	-1.02845	0.00182203		F2R	1.18382	0.00078665		MDK	1.86809	0.0017245		LOC100507421	-1.3963	0.000855607
NCRNA00265	-1.33335	0.00182597		SNHG12	-1.26849	0.000801779		TNFSF13B	2.01286	0.00173104		COL3A1	2.27776	0.000862972
MOXD1	2.07677	0.00182841		LOC440434	-1.34137	0.000815925		CD109	-0.847479	0.00175693		COLEC12	1.69241	0.000866077
ISM1	1.4178	0.00184568		GNMT	-3.59252	0.00082251		MAPK10	1.12834	0.00176152		BGN	1.56594	0.000869597
SULT1C4	1.19656	0.00185372		LRRC8C	1.09361	0.000826341		PI4KAP2	-1.32492	0.00176451		PHKG2	-0.800383	0.000873969
AFF3	1.00931	0.00186945		GNAL	1.52559	0.000832517		F5	2.43056	0.00179671		SERPINE2	2.72831	0.000876542
GPR22	2.35415	0.00188709		TIMP2	1.17185	0.000835801		ANKRD2	-2.14137	0.00181256		FGL2	1.25919	0.000881381
C4B	-1.3295	0.00189635		LOC554206	-1.92124	0.000842155		NTRK2	1.25025	0.0018627		GNG2	1.0919	0.000893908
FAM26E	1.02811	0.00190071		PLAU	1.39778	0.000843739		HLA-DMA	1.79961	0.00186509		TBX3	-1.54282	0.000910925
HIF3A	-1.5708	0.00190267		LPPR4	1.53901	0.000849		MIR1-2	1.7271	0.00188801		LOC100128288	-1.50192	0.000916183
LMO2	1.24117	0.00192265		ST8SIA4	1.40383	0.000863113		PPT1	0.884793	0.00188943		CCL5	2.77529	0.00091634
CNPY4	0.903575	0.00193463		ADCK3	-1.04499	0.000874136		ACCN3	-1.77775	0.00189333		PVRL1	-1.64881	0.00095781
QSOX1	-0.900239	0.00193856		NTM	1.78367	0.000896879		LMO2	1.14062	0.0019058		COL12A1	1.55535	0.000959854
ECSCR	0.929068	0.00194683		C1QTNF2	1.64519	0.000902681		FBLN1	1.3997	0.00193693		RAPGEFL1	-1.65355	0.000980672
DACT1	1.87588	0.0019593		FAM58A	-1.15106	0.000909916		STK17B	1.43901	0.00193945		ABCB6	-1.05501	0.00100133
DIO2	1.64278	0.00197935		NPAS2	-1.03555	0.00091108		SMG1	-0.870554	0.00196817		CHGB	-1.4686	0.00100762
KAZALD1	1.72165	0.00199015		CXCL16	1.07721	0.000917136		SLN	2.38117	0.00197208		MX1	1.19774	0.00101549
MYO1B	0.847211	0.00199171		SLC6A1	1.32212	0.000927611		SLC9A5	-1.11024	0.00200344		KIAA1875	-1.41046	0.00103155
MYOT	-2.18879	0.00199387		GUSBP11	-1.49919	0.000940658		PRDX4	0.891452	0.00202052		PPEF2	1.09046	0.00104317
SLC35F1	1.68387	0.00201164		MOBKL2B	-1.20176	0.000955753		ITGA9	-0.814469	0.00202926		SETD6	-0.933894	0.00104734
RAB11FIP1	1.34389	0.00201662		C11orf48	-0.817079	0.000956237		ESRG	-1.65114	0.00203677		FPR1	2.01397	0.00104838
LTF	1.22029	0.0020224		SAMD9L	0.971524	0.000960262		LY96	1.85232	0.00208817		CD52	2.36759	0.00106317
EDARADD	-1.22083	0.00203578		TMEM119	2.12364	0.000969365		C1QTNF7	1.89267	0.00210074		HAGHL	-1.13748	0.00106781
SCN2B	0.990401	0.00203807		KATNAL2	-1.5573	0.00102034		CLEC1A	1.10759	0.00210875		PARP6	-0.839701	0.00107199
NCRNA00287	-1.00357	0.0020688		GNB4	1.52357	0.00102327		KCNJ11	-1.08603	0.00211539		GLDN	-1.77091	0.00107683
CAPN5	0.898164	0.00206919		HLF	0.911838	0.0010253		S100A9	1.1663	0.00211544		CD109	-0.988258	0.00107691
EPB41L2	1.13814	0.00211073		DNAJB1	1.209	0.00103533		CD86	1.51168	0.00212846		PTH1R	-1.37682	0.00108139
ZNF736	-1.2375	0.00211668		HBEGF	1.22189	0.00104381		CYTIP	1.77691	0.00213381		ICOSLG	1.21834	0.00108975
MX2	0.943667	0.00212086		MATN2	1.20783	0.00104516		GMFG	1.41407	0.00213881		ZSCAN5A	-1.25957	0.00108983
HLA-DPA1	1.23315	0.00212779		KLHL3	-0.977628	0.00104689		CCDC3	1.41708	0.00215125		STC1	3.19598	0.00109374
THY1	3.32418	0.00215522		BICC1	1.07676	0.00106033		ANGPT2	1.62086	0.00218968		ARRDC3	1.35057	0.00110185
AMOT	0.935989	0.00217351		HMCN1	1.38553	0.00106272		MS4A7	1.55615	0.00220384		IFITM10	-1.73107	0.00110476
NRXN2	2.65347	0.00217369		SETD6	-0.856681	0.00106275		PLAU	0.889398	0.0022494		FILIP1L	0.868548	0.00110936
IL18R1	-1.38785	0.00219276		SKAP2	1.20812	0.00106638		FOS	1.9962	0.00227778		FRZB	2.38128	0.00112458
LOC285033	-1.68193	0.00225131		PHLDB2	1.09136	0.00107227		TSHZ2	0.991624	0.00227811		FREM1	1.46911	0.00114016
GPX3	-1.22887	0.00226183		MPST	-1.0926	0.0010764		MARCKS	1.2438	0.00231012		CD300A	2.37376	0.00115236
RBM43	0.980292	0.00226388		OAS2	0.966687	0.0010952		DPYSL3	1.50073	0.00231385		PHKA2	-1.01558	0.00116083
EGR1	2.75159	0.00226681		RASL10B	-1.18448	0.00109869		MIRLET7I	2.0992	0.00232236		FAM131C	-1.47597	0.00116215
CCDC84	-0.969857	0.00227595		TUBA3D	-2.63809	0.00110741		LSP1	2.08384	0.00233546		MAMDC4	-1.2919	0.00116352
SAMD9L	0.940755	0.00232067		KAL1	1.31178	0.00111323		LOC100131691	-1.39469	0.00233738		EML4	0.971028	0.00116651
GNMT	-3.47857	0.0023317		SLCO4A1	-2.19707	0.00113296		DNM1P41	-1.22179	0.00234259		KLHL6	1.4149	0.00119829
IK	2.1478	0.00239898		TNFRSF21	1.27167	0.00115114		OGFRL1	1.20909	0.00244273		EGR2	3.10299	0.00123377
NRN1	1.03054	0.00241563		C10orf128	1.0489	0.00115847		HMOX2	-0.871152	0.00247369		UBE2L6	1.1397	0.00123792
MAF	1.11678	0.00242536		EZH2	-0.936127	0.00116696		CXCL12	1.17392	0.002476		TMEM198	-1.30886	0.00124028
PDE8B	-3.10403	0.00243116		FAM81A	1.59569	0.00117201		CD209	2.05512	0.00251436		FIGF	-1.00997	0.00125554
MYCT1	0.958089	0.00243742		PREX2	1.11144	0.00117212		TNFAIP3	1.0855	0.00255207		C12orf34	-1.76012	0.00125863
KITLG	1.00757	0.00244145		ADORA3	-2.36247	0.00117471		ZNF585A	-0.869548	0.00260832		HLA-DPA1	1.90522	0.00126293
AGFG2	-0.83362	0.00248009		KLF15	-1.7801	0.00118922		LOC100289019	-1.58546	0.0026104		EGR1	2.43758	0.00127134
TPBG	1.21137	0.00248359		MYO1B	0.868854	0.00119002		S100B	1.57723	0.00262534		CACNA1H	-0.90511	0.00129326
ANO1	1.16175	0.00248843		EML5	-1.09246	0.00120515		ACP5	1.89397	0.00262628		AVPR1A	1.68092	0.00129723
PTPRC	1.63652	0.00252233		AOC3	1.48216	0.00129915		LOC283070	0.93808	0.00263307		TSHZ2	1.19614	0.00130394
CHRDL1	2.73234	0.00254227		TRPM7	-0.918961	0.0013055		HLA-E	0.857292	0.00267239		NMRAL1	-1.09932	0.00131491
LOC100289019	-1.53313	0.00256128		ANO7	-1.45268	0.00130649		C1QTNF2	1.38365	0.0027019		CD48	2.62915	0.0013254
NRK	1.40015	0.0025622		TLR3	1.60957	0.00130986		TMEM107	0.942179	0.00270219		RAB11FIP1	1.19746	0.00133459
RSAD2	1.43684	0.00258834		GUCY1A3	1.17774	0.0013231		CD300A	2.04426	0.00270346		GOLGA8A	-1.42709	0.00134534
MOBKL2B	-1.19484	0.00259769		IZUMO4	-1.92352	0.0013232		USP18	0.851529	0.00271219		SELENBP1	-1.41245	0.00135134
WDR78	-0.953512	0.00260301		CASQ1	-1.12417	0.0013347		CTSS	1.7888	0.00271862		SULF1	1.55611	0.00137449
GABBR1	-0.808606	0.00261695		SEMA4B	-1.55208	0.00136115		TBX3	-1.2834	0.00273505		C3AR1	1.80886	0.00137914
LMX1B	1.0121	0.00261724		DOK6	1.61028	0.00136368		DES	-1.3213	0.00278769		TUBB4	-2.20647	0.00137923
NAALAD2	1.03569	0.0026245		FAM188B	1.02791	0.00137999		HLA-DRA	1.99882	0.0028135		NPPB	6.85584	0.00139563
ARHGAP18	1.13415	0.00262944		VEGFC	0.867659	0.0013852		MAFB	1.88842	0.00281388		CSF1R	2.36984	0.00139657
NPTX2	-2.0731	0.00264001		ZFP36	1.93357	0.00140552		EPB41L2	0.907359	0.0028284		ACTG2	1.73343	0.00140418
TMTC1	-0.913404	0.00264849		EPHA3	1.16889	0.00141154		C2orf40	1.74865	0.00285509		KCNN3	2.08184	0.00141171
WNK3	-2.24296	0.00268598		C5orf13	1.88818	0.00141238		LOC100630918	-1.22171	0.0029459		GPR125	-0.850354	0.00141639
TLCD2	-1.37064	0.00269498		ALDH1A2	1.20849	0.00142033		SH3BP5	1.01703	0.00300451		SEC16B	-1.60518	0.00141696
GGT5	-0.872645	0.00270895		ZNF137P	-0.806031	0.00142508		PIK3AP1	1.05256	0.00302391		PDLIM3	1.7405	0.00141946
GUSBP11	-0.959072	0.0027261		HAGHL	-1.03189	0.00143989		SARDH	1.80466	0.00302404		KCNJ11	-1.40912	0.00142642
TNFRSF21	1.16953	0.00273128		NRP2	1.19784	0.00144776		APLNR	2.23332	0.00302627		CAMKMT	-1.16801	0.00147903
COL28A1	1.85456	0.00279844		TGFB2	1.34271	0.00144793		AOAH	2.89778	0.00304251		HFM1	-1.57393	0.00148514
SLC7A6	-0.831406	0.0028141		CXCR4	1.77503	0.00145074		CFD	1.17612	0.00304282		PLAU	0.992134	0.00148879
FLJ42969	-2.54302	0.00282402		DOCK5	-1.10851	0.00146073		SPAG4	-1.55081	0.00306023		MFAP4	1.63316	0.00149559
C9orf71	-1.11269	0.00285042		CYP2E1	-2.45624	0.00146445		SLC39A8	1.42473	0.00308507		PLEKHH1	-1.08818	0.00152726
ARHGAP15	0.804477	0.00285723		CDK3	-0.82107	0.00147656		PNMA2	1.46307	0.00309216		RRAD	-1.13937	0.00152927
CD163	-1.90932	0.00288472		KIAA0825	1.23881	0.0014791		PSPH	-0.90925	0.00313191		SMAP2	1.35795	0.00154592
CDH6	1.16004	0.00288853		ALS2CL	-1.34477	0.00148001		BOC	1.21752	0.00315259		SIDT1	1.22464	0.00155135
MT1X	-2.18141	0.00293488		C3orf45	1.12499	0.00149289		TDRD9	-1.19279	0.00321348		CYP11A1	1.53425	0.00156671
CSDC2	-1.32143	0.00295204		SNHG1	-1.15758	0.00150336		MAP3K9	-1.36479	0.0032456		CLEC4E	2.67644	0.00156852
FLG	-1.76091	0.00298027		FOLR2	1.38965	0.001506		CYP27A1	1.15132	0.00325581		C15orf59	-1.23315	0.00159229
ANGPTL5	1.02258	0.00300888		RAB11FIP1	1.4382	0.00151754		WNT5B	1.20282	0.0032613		C5AR1	1.76342	0.00160301
MDK	1.31524	0.00301124		PHACTR2	0.876811	0.00153469		C9orf100	-1.28629	0.00331314		SLC25A42	-0.823102	0.00160993
IZUMO4	-2.06935	0.00302346		WNK3	-1.7116	0.00156527		TCAP	-0.925892	0.00332815		CREB5	1.05913	0.00161129
ABI3BP	1.71011	0.00304021		CRLF1	-2.21312	0.00157749		ALPL	-1.09553	0.00335091		AP3M2	0.919965	0.0016174
PCDH12	1.13162	0.00305794		IER5	1.11548	0.00158547		PLXNB1	-0.852809	0.00335616		LOX	1.85688	0.00162742
DDX58	0.947909	0.00306687		GBP3	0.9609	0.00159626		PSMB8	1.09023	0.00337389		TNFAIP3	1.29917	0.00163448
ZBTB42	-1.01357	0.00308706		ITGA4	1.7895	0.00159706		HLA-DRB5	3.20495	0.00338105		OCIAD2	-0.935253	0.00164847
EGR2	3.45096	0.00314545		PLS3	1.03867	0.00160283		MASP2	-2.06248	0.00338326		FAM83F	-2.02223	0.00165301
LRRN4CL	1.47776	0.00314592		ABCG2	1.7233	0.00161265		TUBA3E	-1.56332	0.00338723		CYP2E1	-2.06579	0.00165539
CD109	-0.827103	0.00317872		C8orf48	-1.27218	0.00161447		PLXNC1	1.04988	0.00339474		DUSP15	1.11696	0.00165836
PALLD	-1.09888	0.00322748		FADS2	1.73924	0.00162209		HIF3A	-1.24135	0.00341449		FBXL8	-1.24011	0.00168336
LOC100507466	-1.63567	0.00323957		MAPK10	1.28423	0.00163785		BTN3A3	1.25925	0.00342559		NCRNA00201	-1.41712	0.00169552
EGFLAM	0.809999	0.00329581		C16orf89	1.80477	0.0016616		NLRP3	1.93133	0.00344147		FN1	1.37623	0.00172581
SAMD9	0.820569	0.00330073		SORL1	1.40272	0.0016697		NRXN2	2.60349	0.00345081		RUNX1	1.71509	0.00175182
VMAC	-0.87419	0.00331442		ADAMTSL3	0.956278	0.00169877		SORCS2	-1.72964	0.00347392		PCSK5	1.35114	0.00176532
BST2	1.07873	0.00332448		KAZALD1	1.59712	0.00178742		LGR6	-1.10228	0.00353516		VNN1	1.47882	0.00176547
SOX7	1.13345	0.00337192		FRMD6	1.21566	0.00179719		TMSB4X	0.807151	0.00357038		TNFSF13B	1.85547	0.00176798
GATA3	0.908899	0.00337265		STON2	2.24439	0.00179862		CCR6	-1.01402	0.00358304		LRRC17	1.79713	0.00177144
JAG1	0.819993	0.00337961		BEST1	-1.01689	0.00182		GPR35	-1.73439	0.00359952		TRPM7	-1.08885	0.00177499
SYCE2	-1.35558	0.00339357		CASS4	1.30397	0.00183328		TSC22D3	1.42686	0.00361847		FGFBP2	-3.40902	0.00179546
ZNF169	-0.8675	0.00343364		NINJ2	-1.55525	0.00184227		EGR1	2.45717	0.00363661		MPST	-0.864242	0.00179796
BCL6B	1.31773	0.00347603		HTRA1	0.958103	0.001846		LOC100507032	0.888846	0.00363721		PLXDC2	1.14943	0.00183386
ADORA3	-2.227	0.00350179		MX1	1.07196	0.00186076		ZFX	-0.960596	0.00364091		LOC100505875	-2.26624	0.00183457
SUN2	-0.862725	0.00353367		AASS	-1.48967	0.00186681		S100A8	1.38536	0.0036415		CBWD1	-0.823599	0.00183581
SEL1L3	1.14065	0.00355698		CD48	1.96643	0.00188692		CD93	0.938111	0.00365737		MASP1	1.00239	0.00184305
MTRNR2L3	2.44647	0.0035643		C2CD4B	1.97914	0.00190025		SLC38A6	1.02358	0.00370351		DUSP27	0.805734	0.00185275
ZNF423	1.072	0.00357848		CES1	1.6274	0.00193101		IL28RA	-0.936412	0.00372671		C1QL1	-2.39544	0.0018545
GPA33	1.27934	0.0035862		LAMA3	-1.15601	0.00194898		PDZD2	-0.856102	0.00373128		ATP2A2	-1.0754	0.00185888
PLS3	0.92709	0.00359769		QPCT	1.37486	0.00197488		C9orf171	-1.7536	0.0037425		ABCC5	-1.35385	0.00187455
CCDC3	0.92431	0.00362067		PPP1R12B	0.844539	0.00197959		FAM160A1	-1.25178	0.00378197		SLC16A2	0.95732	0.00194597
DONSON	-0.8814	0.0036343		IGSF6	1.91412	0.00199675		GAS2	-0.81583	0.00381332		TUBA3E	-2.07502	0.00195687
DTX4	1.29172	0.00364545		FBN1	1.29331	0.00199925		MYRIP	1.54044	0.00389407		NRTN	-1.56208	0.00195871
JUB	1.1486	0.00379198		SNTB1	1.17361	0.00200268		CES3	-1.17068	0.00391031		MYBL1	1.29601	0.00196774
ALDH1A2	1.27531	0.00386858		SCN4B	1.26267	0.0020034		BMS1P4	-1.04777	0.00391101		KCNK1	-1.63019	0.00199447
EPHA3	1.00528	0.0038701		NCF1	1.5234	0.00202635		FAM202A	-1.29377	0.00391386		NGF	-1.21504	0.0020239
FAM149A	1.10213	0.00396815		RERE	-0.808589	0.00203444		THY1	3.18327	0.00392116		LITAF	1.04739	0.00202778
ELK3	0.849418	0.00401265		AVIL	-1.0899	0.00204298		CAMK1D	0.921214	0.00396036		MYH10	0.881095	0.00203837
RPL22L1	-0.903692	0.00401615		CCBL1	-0.90359	0.00204454		C7orf13	1.10075	0.00399244		KCND3	-0.800224	0.00204409
AXIN2	-0.985591	0.00403637		MPP3	-2.04269	0.00205118		ZNF137P	-0.826093	0.00400523		IL28RA	-1.11848	0.00205495
OAF	1.20808	0.00405584		MGLL	0.957073	0.002053		CRIP3	-2.69298	0.00400813		REC8	-0.925986	0.00206398
PLCG2	0.871236	0.00406423		PAQR9	0.879654	0.00205466		SPATA18	0.966351	0.00404299		LOC100289019	-1.92808	0.00208777
PLAU	1.04652	0.0040963		C7orf58	0.825218	0.00207333		B2M	0.800139	0.004086		SPRY1	1.19043	0.00211217
MYL7	1.84276	0.00415435		ALDH1L1	-1.53939	0.00207717		PCOLCE2	0.914612	0.00413074		NAAA	0.992994	0.00212866
LOC283335	-0.984003	0.00423415		BHLHE40	1.8915	0.00207751		LOC283174	-1.28903	0.00413209		PRDM16	-0.919541	0.00213012
BEST1	-1.18784	0.00437076		ULK4	0.969908	0.00211166		CKLF	1.48514	0.00414892		OLFML1	1.32685	0.0021428
CSDA	-1.12743	0.00438652		PABPC4L	1.3024	0.00212102		LPAR2	1.86121	0.00418277		BMP6	2.0065	0.0021441
HLF	1.02641	0.0044042		LOC283174	-1.37438	0.00214247		SEL1L3	1.15562	0.00425503		ANTXR1	1.13635	0.00214903
NSUN5P1	-1.06237	0.0044057		HIF3A	-1.46502	0.00214338		DAB2	0.897359	0.00427253		ProSAPiP1	-0.849983	0.00215234
BAALC	1.22245	0.00451366		SCN4A	-1.65063	0.00214375		COL8A2	1.9479	0.00427526		ASB4	-1.52895	0.00215633
HLA-DRA	1.10497	0.00452118		LRRC66	-1.77856	0.00215434		HAPLN2	-1.24423	0.00430032		PPP1R3E	-0.871962	0.00216276
NOV	1.30011	0.00452327		IKZF1	1.27741	0.00215996		IFI44L	1.45291	0.0043395		THUMPD2	-0.805843	0.00218918
PNMA2	1.21561	0.00458412		FERMT1	1.49493	0.00216656		B7H6	-0.965419	0.00438709		FBXO41	1.27772	0.00220254
FXYD2	0.86102	0.00461307		AMIGO2	1.18792	0.00219846		KCNQ4	-0.936125	0.00444624		ACSS3	-1.05472	0.00221166
AMIGO2	0.801637	0.00462674		JUN	1.61487	0.00222655		SCARNA10	1.05589	0.00445922		EPHB6	-1.31746	0.00221494
PI4KAP2	-1.13426	0.00463651		PECR	1.29765	0.00224001		PECR	1.00127	0.0044666		CHDH	-1.7986	0.00222081
TMEM53	-0.863612	0.00465122		GOLGA8A	-1.5373	0.0022694		NR1I3	-2.33442	0.00453716		C1QTNF2	1.28275	0.00223189
SLC9A5	-1.26432	0.0046522		CLIC2	1.13805	0.00228466		SCN4A	-1.69255	0.00456734		ATP2B4	0.806088	0.00223941
LOXHD1	1.57122	0.00467397		GPR22	2.36471	0.00230188		NPAS2	-0.914216	0.00458125		PLVAP	1.44345	0.00226617
KCNC3	-1.2244	0.00474261		BAALC	0.966667	0.00230596		TRPM6	1.62782	0.00459245		MOXD1	2.57535	0.00227137
PRR5L	1.29856	0.00478104		SYTL2	1.27707	0.00230657		LST1	2.14186	0.00460319		H19	1.06824	0.00227343
C1orf135	-1.71556	0.00481162		CHRDL1	2.80812	0.00233089		MIR497HG	0.969409	0.00462584		COL1A1	2.49352	0.00227714
GPR124	1.1924	0.00481303		VMAC	-1.02364	0.0023395		CNTFR	1.87539	0.00467448		CHST6	1.45305	0.00228889
STK32B	1.41055	0.00487809		ABAT	-1.58261	0.00235568		RBM43	0.890852	0.00473583		BST1	1.20591	0.00229179
TRIM22	1.00598	0.00488911		SLCO2A1	-1.45274	0.00237072		NRG2	-1.33259	0.00474127		CYP2J2	1.24309	0.00231256
ROBO1	1.17509	0.00490285		SAMD9	1.02594	0.00241057		LOC100506866	-2.39402	0.00474296		DOM3Z	-0.880245	0.00232026
DACH1	1.2623	0.00495408		RPGR	-1.0637	0.00241659		C9orf40	1.04391	0.00475597		METTL7B	-1.8003	0.00232134
DOCK10	0.982389	0.00495577		GLT8D2	0.883155	0.00243025		CTNND2	-1.25375	0.00476999		KLHL32	-1.73602	0.00232252
PCNXL2	0.933196	0.0049775		BCL2L1	-0.994216	0.00243414		HMGN2	1.14127	0.00478489		PLAGL1	0.873905	0.00234426
PCOLCE	1.15909	0.00498876		IL34	1.75319	0.00243847		IKZF1	1.71084	0.00479716		CTSS	1.6933	0.00235381
FBN1	1.1932	0.00499429		KIFC2	-1.40297	0.00244802		LY6E	0.873194	0.00482925		LRRC8C	0.809105	0.00238934
KLHL36	-0.862912	0.00503908		CNTN4	1.87791	0.00244969		MARK3	-0.898954	0.00485079		HLA-DRA	1.71234	0.00239724
ITGA7	-0.847587	0.00511821		NLRP3	2.13601	0.00253416		BMX	0.973368	0.00485889		NPR3	2.12312	0.00240424
DSC1	1.99296	0.00521198		TYW1B	-1.56422	0.00254134		ASXL3	-1.2702	0.00487722		TIMP2	0.977867	0.00241097
TNFSF13B	1.19351	0.00522512		GRB14	-1.05499	0.00254279		GMDS	0.86559	0.00489911		C17orf53	-1.38662	0.00241287
MYO7B	-1.57396	0.00523556		TMEM97	-1.25217	0.00255909		CD44	1.7024	0.00499108		EXPH5	-1.61292	0.00243799
AOAH	1.97227	0.00527524		MPEG1	1.48347	0.00257888		SLC36A4	-1.01671	0.00502191		MAFB	1.33102	0.00245523
TET1	0.949138	0.00529973		TRIM25	3.10401	0.00258027		STARD9	1.8555	0.00504984		CCDC168	1.97043	0.00247262
MGLL	0.83444	0.00531901		CLSPN	-1.55892	0.00262879		PAQR5	-1.51785	0.00506144		FYB	2.25964	0.00247395
MAPK10	1.25004	0.00536149		SIDT1	1.14652	0.00263739		ITGA4	1.81355	0.00507637		NCF1	2.00092	0.00251001
COL24A1	2.09576	0.00536698		PHLDA1	1.77482	0.00266077		GCA	1.23262	0.00516052		CYS1	1.37594	0.00252193
IGF2	0.935504	0.00541144		CD163	-1.46027	0.00266341		PDLIM3	1.40111	0.00520381		RGS9BP	-1.26358	0.0025256
CYS1	1.46662	0.00548316		MAP6D1	-0.997963	0.00268129		NCRNA00201	-1.15175	0.00521174		LOC100303728	-1.30266	0.00254226
KCNA5	1.65061	0.00556823		TSSK3	-1.40503	0.0027155		OLFML2B	2.42919	0.00526463		AKAP12	1.07484	0.00261341
PROX2	1.89549	0.00562862		PLAC9	1.32577	0.0027794		PDE4B	1.87078	0.00526755		FAM46C	-1.11375	0.00261565
PDE7B	1.08285	0.00570752		HLA-E	0.834815	0.00278864		HMCN1	0.843833	0.00531803		OASL	1.93662	0.00261893
PLIN2	-1.08259	0.00582903		BMP2K	0.947624	0.00279092		RAPGEFL1	-1.52514	0.00533627		CNTN4	1.60606	0.00265624
LRRC4	-1.15357	0.00588301		AMOT	1.15373	0.00279907		GCNT1	1.45066	0.00539064		JAM2	0.936558	0.00265954
DNHD1	-0.983009	0.00597692		MASP2	-2.01054	0.00281048		SASS6	-1.27708	0.00540012		COL8A1	1.27151	0.00267468
LPPR4	1.84683	0.00600124		ATP8B4	1.58279	0.00281129		RNASET2	1.52821	0.00540504		HAAO	1.2176	0.00268594
SCARB1	0.880595	0.00602723		DPT	1.82217	0.00282267		MMP2	1.02502	0.00541387		FOSB	3.12367	0.00269244
B7H6	-1.19701	0.00605243		SERPINB8	-1.1344	0.00283583		C1orf116	-1.65715	0.00543187		LPAR2	1.83909	0.0027289
LY6G5B	-1.03848	0.00606766		C21orf63	-0.991324	0.00283879		LOC731275	-0.972227	0.0054911		INPP5D	1.40957	0.00275657
LTBP4	1.2891	0.00615551		FAM40B	0.956614	0.00284198		FLNC	-1.74951	0.00550709		ANO7	-1.39958	0.0027859
LRP8	-1.23604	0.00615887		PLA2G2A	-3.02439	0.00285692		ZNF285	-0.893097	0.00557291		ECHDC3	-0.941006	0.00279485
LEPREL2	1.00908	0.00618954		HLA-DRA	1.18517	0.00287744		C1orf54	0.979883	0.00558142		SORCS1	-1.44928	0.00281745
TACR2	-1.151	0.00621285		GEM	1.57553	0.00287913		CLEC10A	2.4234	0.00562586		MASP2	-1.98243	0.00282472
CYP27A1	0.955794	0.00625617		GOLGA6L5	-1.44065	0.00287995		ARHGAP9	1.8597	0.00566399		FMOD	2.30701	0.00285119
TGM2	-1.30234	0.00636916		KIF21B	1.53135	0.00290442		SLCO2B1	1.44889	0.0056749		GAS7	0.807212	0.00288698
HAPLN2	-1.67471	0.00638001		ABCC5	-1.21644	0.00290504		PSME4	-1.05831	0.00573604		TRIT1	-1.02718	0.00290151
IGSF10	1.82993	0.00640964		LCP2	1.11793	0.00292044		MATN2	1.0971	0.00575833		HADHB	-0.987061	0.00290862
HLA-DRB5	1.34172	0.00653089		GLP1R	2.81207	0.0029265		P2RY14	0.926963	0.00577586		FAM49A	0.837987	0.00292814
SLIT2	1.14546	0.00654297		SLIT2	0.986123	0.00293186		BMP2	1.2493	0.00590152		MGAT3	0.92843	0.00295766
RNF165	1.57117	0.00665269		CACNB1	-1.20537	0.00294233		KIF21B	1.47693	0.00590912		DLL4	1.30885	0.00298123
CNTFR	2.06965	0.00683653		MTRNR2L9	1.04209	0.00296377		ADRA1A	-0.926433	0.00599805		SERPINA5	-1.62814	0.00301165
RAMP2	0.815849	0.00685452		RSAD2	1.48857	0.00297908		ITGA10	-1.62286	0.00600041		SEMA7A	1.07343	0.00304423
TUBA3E	-2.39159	0.00687111		CD93	1.00822	0.00298115		CTSK	1.72368	0.00600148		CSF3R	2.53943	0.00305981
UBE2L6	0.805663	0.00691794		GGT5	-1.39511	0.00298248		SNORD116-21	-1.25892	0.00604415		TMEM42	2.65783	0.00306353
ANKRD30BL	1.36765	0.00696114		PLXDC1	1.13012	0.00298603		GRB14	-1.16603	0.00610787		GPR133	-1.34293	0.00308382
KCNA6	2.12913	0.00705912		MX2	1.06084	0.00300068		COL15A1	1.42144	0.00614848		GPR183	1.69504	0.00310507
RARRES2	1.12273	0.00706377		PVRL1	-1.46745	0.00301166		PLIN1	3.0528	0.00626438		FHL2	-1.28781	0.00311418
SEMA4B	-1.38885	0.00719124		PTGES	1.12589	0.00302727		PARP10	1.14568	0.00627161		GTF2IRD2	-1.37256	0.00311563
CD300A	1.19328	0.00719695		LRRN4CL	1.2295	0.00305127		FAM83F	-1.17638	0.0062828		ZNF669	-0.919219	0.00314819
IGSF22	-0.898779	0.00722596		AXIN2	-0.92885	0.00306719		MTRNR2L3	2.36255	0.00629107		MCAM	0.84771	0.0031569
PIM2	-0.850122	0.00726415		CTSS	1.47796	0.00307269		SLC9A9	1.22516	0.00631492		TMEM231	1.01691	0.00317349
PLEKHA8P1	-0.953501	0.00727043		TRMU	-0.892577	0.00307948		TMEM37	1.74121	0.00634397		AIF1L	-0.922476	0.00318035
ITPKA	-1.49425	0.00727453		TDRD6	-1.64913	0.00310844		BNIP3L	0.942372	0.00637656		GALNTL2	-1.64575	0.00318688
SNORD55	0.865985	0.00728875		AMACR	0.915824	0.00311077		C6orf112	-0.947668	0.0063937		CTSO	0.802994	0.00319535
GTF2IRD2	-0.951063	0.00729765		SLC9A5	-1.71571	0.00311637		KATNAL2	-1.04304	0.00642791		VANGL2	-0.909923	0.00320195
C2	1.25441	0.00730041		FYB	1.60726	0.00312082		SRRM4	-1.31255	0.00646112		OLFML2B	2.06248	0.00320239
FAP	1.79644	0.00731889		IL18RAP	1.70875	0.00313939		MCF2	-1.20524	0.00646555		CPA3	1.23065	0.00321157
CKLF	1.41084	0.00735363		FMOD	1.42556	0.00317097		RAC3	1.46767	0.00649371		ABCG2	1.77641	0.00325082
HELB	1.42183	0.0074209		PHKG2	-0.880289	0.0031758		PLEK	1.44838	0.00650171		C1orf116	-2.0071	0.0032749
MTRNR2L6	2.38579	0.00748868		TP53I3	1.5683	0.00321437		MANEAL	1.10643	0.006505		SNX7	-0.852239	0.00327737
ITM2A	1.01777	0.00760806		GTF2IRD1	-1.34891	0.00322219		CSF1R	2.34606	0.00654974		TLR5	1.22135	0.00330624
ZNF714	-0.834137	0.00761144		KNTC1	-0.955348	0.00322638		RAC2	1.84074	0.00658041		GPR176	0.945659	0.00331448
KLHL4	1.71923	0.00764968		CTSO	1.06947	0.00322775		MNDA	2.61898	0.0066874		ZFP36	1.68555	0.00333723
APLN	1.47141	0.00766147		NR3C1	0.852871	0.00323316		FAM124B	0.956727	0.00671248		GUSBP11	-1.23716	0.00334981
WT1	1.14554	0.00766547		GFRA2	1.62234	0.00323638		PPARGC1B	-1.42136	0.00672624		BEAN1	-1.26725	0.00337277
CNTN4	1.66655	0.00770458		CYP7B1	1.86436	0.00323993		TPBG	1.03517	0.0068286		ETV1	0.963281	0.00339193
SLCO4A1	-2.27832	0.00776713		TLR5	1.13658	0.0032471		CECR1	1.44467	0.00683963		EVI2B	1.8136	0.0034063
STON2	1.15969	0.00779758		LOC100132356	-1.4613	0.00328056		PDCD1LG2	1.20856	0.00686264		PNPLA7	-1.16105	0.00340728
N6AMT1	0.92258	0.00785987		ANKRD23	1.49571	0.00331306		ANG	0.94142	0.00688269		CPAMD8	-1.08593	0.00343337
STARD9	1.33692	0.00788405		CKLF	1.33111	0.00331796		CD48	2.66703	0.00690422		CACNB1	-0.906174	0.00343745
MIRLET7G	1.43552	0.00790496		HPGDS	1.40322	0.00332175		CCNJL	-1.02722	0.00694243		ZFX	-0.909565	0.00346596
KIF21B	1.38403	0.00793187		USP54	-1.39882	0.00333693		CRY1	-0.815071	0.00694588		USP31	-0.903989	0.00348194
PSMB9	1.0336	0.00796551		OAS3	1.21942	0.00334872		INPP5D	1.29372	0.00695235		LRRC25	1.69797	0.00348315
CD200	1.18641	0.00801856		NEIL1	-1.16478	0.00335531		MIR320A	2.32487	0.00695424		C17orf65	-0.993395	0.00349385
CTSO	0.900142	0.00803496		HLA-DPA1	1.26293	0.00336183		ITM2A	0.849028	0.00704368		TPBG	0.879541	0.00349949
COL8A2	1.5454	0.00804748		KLHL4	1.30689	0.0033681		C6	2.04704	0.00705927		KIAA0895L	-1.07777	0.00352023
BMP4	1.07456	0.00805987		NMRAL1	-0.880175	0.00337166		GNMT	-2.30379	0.00706015		FNDC1	2.64996	0.00354624
CCR6	-1.67789	0.00815127		FRMD4B	0.85973	0.00339233		LGALS9	1.33538	0.00710579		PDXDC2P	-1.36086	0.00355147
IL32	1.77895	0.0082432		RPS6KA2	-0.860261	0.0034302		BIN2	1.89863	0.00715383		CD84	1.61116	0.00361308
AVPR1A	1.07398	0.00834376		SPOCK1	-1.0033	0.00343412		LOC100505678	-1.59397	0.00717273		DOCK10	1.49652	0.00361542
ESRG	-1.32046	0.00838705		TSPAN15	1.11719	0.00343936		CXCL16	1.72379	0.00722638		BEX1	1.82582	0.00361934
PDLIM3	1.45482	0.00839264		NEK6	0.87081	0.00344027		BTN3A2	1.04523	0.00726047		LOC100506649	-0.868522	0.00362579
MAK	-1.07498	0.00844329		EBF2	1.03132	0.00346455		COL7A1	-1.38279	0.00729815		JPH1	-0.828225	0.00363586
NR1I3	-1.95	0.00850197		TUBA3E	-2.78384	0.0034873		FGL2	1.28386	0.00731144		TSIX	-1.58082	0.00364507
POR	-1.25704	0.0085413		AVPR1A	1.59841	0.00351247		B3GNT5	1.8433	0.00738689		TECTA	-1.29262	0.00365122
RTN4R	1.88858	0.00857532		CD84	1.34762	0.00351546		CFH	1.58509	0.00741311		JUNB	1.54484	0.00368304
SMAD6	-0.900371	0.00859478		ITGA8	1.1989	0.00353733		ANXA1	1.07547	0.0074377		LOC100130899	-1.76494	0.00368443
C6orf112	-0.961181	0.00859828		BMP6	1.74136	0.00355713		IFI16	0.850598	0.00747967		CMTM5	-2.88162	0.00368722
LOC283174	-1.31926	0.00861231		CCDC48	1.51597	0.00359613		NETO2	0.91177	0.0074983		PRLR	-1.26031	0.00370441
BICC1	0.924681	0.00882845		GPR133	-1.20946	0.0036022		SGK494	-1.02234	0.00751458		LCP1	1.56059	0.00372645
SLC25A18	-1.91509	0.0089174		CYP39A1	-1.06741	0.00360643		MIRLET7G	1.59275	0.00758056		IMPA2	-1.03443	0.00373898
BCL2L1	-0.906447	0.00893488		PTPRN2	0.961954	0.00362418		SOX17	1.61786	0.00761144		PPARGC1B	-1.2945	0.00376927
C14orf79	-0.810474	0.00895463		WDFY4	1.80006	0.00366307		CHST2	0.988264	0.00763789		PPP1R1A	-1.50722	0.00378185
CREB5	1.40878	0.00902755		GSDMB	-1.72724	0.00366474		ZNF311	1.3294	0.00764215		BIN2	1.58962	0.00378505
ACCN3	-1.46835	0.00913066		LOC158376	-0.810472	0.00371022		FIBIN	0.952655	0.00766868		SLC35F2	1.56616	0.00380392
FST	1.94065	0.00927264		AKAP6	0.832487	0.00373732		SYT13	-1.72064	0.00770308		ADH1C	-1.75285	0.003826
TMEM97	-0.990843	0.00932784		PCSK5	1.06445	0.00375733		LCP1	1.71993	0.00774083		CCDC113	0.861306	0.00384126
ST8SIA1	1.29835	0.00935296		COL8A2	1.8004	0.00377849		TSPAN4	0.928329	0.00774514		TRPC6	1.87701	0.00385611
SPSB2	-0.98562	0.00939342		SLMAP	0.96931	0.00378829		CCNG2	1.25262	0.00779959		ADAP1	1.26389	0.00386268
PHLDA1	1.27001	0.00941091		MYOT	-1.92352	0.00378915		NCF2	1.84222	0.0078364		NCRNA00287	-1.295	0.00386414
KAL1	1.04028	0.00942206		MYO7B	-2.58446	0.00379634		OAS3	0.92968	0.00785444		CSF2RB	1.55733	0.00387704
EFEMP1	1.15973	0.00943818		ZBTB7B	-0.815371	0.00385948		GRK4	-1.04171	0.0079124		TTC12	-1.12131	0.00388157
GLUL	-1.12287	0.00946951		SMYD4	-0.817585	0.00387682		EPSTI1	1.27711	0.00795231		FNBP4	-0.824079	0.00390076
TNFSF10	1.40382	0.00948422		B4GALNT3	-1.3592	0.00388026		CDC42EP5	1.10778	0.00803538		MEST	1.86374	0.00390706
KLF15	-1.32952	0.00949571		LCP1	1.21344	0.00393715		SULT1C4	0.899435	0.00804824		KLHL13	1.18395	0.00391159
RBP7	0.916494	0.00951139		SCN2B	1.13428	0.00394866		IL18RAP	2.34448	0.00806764		MFAP5	1.10777	0.00393161
GPR1	0.898957	0.00956935		MORC4	0.931209	0.0039722		COL12A1	1.25107	0.0080936		COL15A1	1.62883	0.00393483
IL2RG	2.02658	0.009604		ZFP36L1	0.946882	0.00397522		PROX2	1.86059	0.00810692		SCUBE3	-1.12404	0.00395181
CD274	-0.816113	0.00961807		HLTF	0.885273	0.00398755		SRGAP3	-0.851341	0.00811315		PDK1	1.04642	0.00396623
KCNAB2	-0.867531	0.00961978		ABI3BP	1.28154	0.00399962		NCRNA00265	-1.1146	0.00811961		NEK6	0.943135	0.00396936
ARHGAP28	1.44189	0.00973788		SLC25A27	-1.24252	0.0040748		FMOD	1.66047	0.00812835		TIPARP	0.949287	0.00398317
PASK	-0.843709	0.00977974		AGAP6	-1.20179	0.00409318		PCNT	-1.14777	0.00813888		LOC100131691	-1.61519	0.00399153
COL1A2	1.71512	0.0098326		ABRA	1.51834	0.00418424		ALS2CL	-0.890005	0.00820642		AGRN	0.99124	0.00400736
NCRNA00273	1.13239	0.00985938		SHISA9	-0.877635	0.00420924		PRPS2	0.874242	0.0082303		ZNF137P	-0.973866	0.00404516
MUC20	-1.20595	0.00990752		TCF4	0.868954	0.00421928		SEC31B	-0.828133	0.00823688		MYO1E	1.66867	0.00405979
SCARA3	1.53287	0.0100201		SLC1A2	-2.27909	0.00424635		LOC100505812	1.18296	0.00826387		RFESD	-0.916122	0.00406398
HAS3	1.97124	0.0101095		C9orf100	-1.29247	0.00426966		ACCN2	1.3971	0.00830645		LOC200726	-1.87219	0.00409329
LOC389791	-1.21135	0.010119		RHOJ	0.956314	0.00433211		SLC40A1	1.02067	0.00833031		TSSK3	-1.71285	0.00416066
TPO	-1.3511	0.0101492		PPEF2	0.922226	0.00437671		ITGA7	-0.841848	0.00838885		PLSCR4	1.07818	0.0042028
MXRA5	2.84969	0.0104245		RAMP1	-1.11738	0.00437948		ZNF81	-0.848925	0.00841302		MESP1	-0.935564	0.00421079
LOC100128398	-0.812211	0.0104409		KCNS3	1.09554	0.00438907		CD83	1.29963	0.00851339		ASIP	-0.990775	0.00422566
USP31	-0.954598	0.0104599		DTX4	1.29055	0.00439478		DENND2D	1.92111	0.00852336		GPR1	1.22204	0.00424665
IER2	1.06131	0.010479		NOTCH3	0.96983	0.00439979		SHISA4	-0.841056	0.00856472		C15orf56	-1.46196	0.00426659
GLUD2	-1.45462	0.0104848		AQP7P3	-0.964545	0.00444792		IL16	0.97539	0.00856837		PDE8B	1.8741	0.00427436
LDOC1	0.892911	0.0104936		JUNB	1.74146	0.00444933		ACTA1	-2.59091	0.00859671		PCDH12	0.951888	0.0042745
LOC730091	-1.46108	0.0105434		AQP7P1	-0.990702	0.004457		GNAL	1.02616	0.00860521		SH3BGRL	1.06976	0.00427502
FBLN1	1.45141	0.0105477		CD52	1.4344	0.00446408		GPC4	0.824387	0.00862319		CXCL12	1.2176	0.00429311
MIRLET7I	1.63214	0.0106205		CCDC3	1.04824	0.00449271		APOB	-1.24495	0.00878305		MIAT	1.27744	0.00432238
ZNF850	-0.802805	0.0107865		GBP5	1.39071	0.00451551		C1orf152	-1.67237	0.00883769		PDE11A	-1.61943	0.00433295
FAM160A1	-0.888947	0.0108221		CD4	1.22154	0.00454634		SCN5A	-1.08027	0.00894464		IQCD	1.1284	0.00434143
ARRDC3	1.26754	0.0108266		WDR78	-1.21029	0.00458058		KIAA1875	-1.0969	0.00905986		LPAR3	-1.14157	0.00436772
B3GNT5	1.95975	0.0108432		NLGN3	1.51639	0.00459209		DGKH	-0.935104	0.00919679		SUSD4	-1.69301	0.00439897
GRB14	-1.15484	0.0108928		PTPRCAP	1.79153	0.00460219		DHX58	1.22604	0.00921623		NINJ2	-1.37318	0.00440751
TCF4	0.837057	0.0109276		IL2RG	2.49263	0.00463267		NOMO3	-0.916954	0.0092263		LYN	1.06743	0.00441117
MRC2	1.55707	0.0110032		SLC16A2	0.894497	0.00465341		CP	2.00712	0.00934639		EGF	-0.966554	0.00442271
CCDC80	1.78899	0.0110606		CD44	1.25175	0.00466645		FST	1.89491	0.00937889		TNNT3	2.07034	0.00446067
ANGPTL4	-1.61798	0.0111262		LOC200726	-1.98778	0.00469695		DNHD1	-1.3112	0.00940666		ITGAX	2.39895	0.00448481
SSC5D	1.58598	0.0111611		C17orf65	-0.84517	0.00474237		PSIMCT-1	-0.929076	0.00944632		IGSF11	-1.62232	0.00449192
KCNS3	1.01021	0.0111891		CYP26B1	-0.998229	0.00474366		MYL2	-0.948562	0.00946357		AMY2B	-1.02128	0.00449857
GNB4	1.07634	0.0111922		MAF	0.98242	0.00479682		UBE2T	-1.07731	0.00947235		MXRA8	1.22822	0.00453038
C7orf13	1.06052	0.0112174		IFI44L	1.30337	0.00480738		PTPRCAP	1.97436	0.00956659		AQP4	-1.72571	0.00455513
ULK4	1.05233	0.0112199		NFKBIB	-0.824536	0.00483435		FLG	-1.481	0.00965853		NOTCH3	0.927176	0.00458829
CD83	1.81275	0.011272		HES2	-1.14609	0.00484096		ARL4D	0.814311	0.00968302		PSPH	-0.837869	0.00458968
CSF2RB	1.08188	0.0113203		PIGZ	-0.840392	0.00485182		PDXDC2P	-0.852336	0.00970699		IGF1	1.45727	0.00458989
ZBTB16	-1.16066	0.0115524		SCARA3	1.73331	0.00486555		AKAP12	1.03721	0.00971166		TLL2	1.36613	0.004605
ALS2CL	-0.801524	0.0115606		COL12A1	1.18878	0.00486748		LOC728264	4.88496	0.0097173		IKZF1	1.53766	0.00463523
C10orf128	0.948111	0.0115748		DENND3	-0.831075	0.00488066		FRK	-1.01759	0.0097956		AEBP1	1.75168	0.00464434
SLC11A1	-1.74946	0.0116081		CEP95	-0.838799	0.00490138		MIRLET7D	1.5446	0.00981106		NOV	1.24514	0.00464863
PLXNC1	0.882301	0.0116174		C20orf54	-1.54624	0.00490254		KCNE4	1.40209	0.00984764		BCL6B	1.12706	0.00466953
PCOLCE2	0.837422	0.011709		REC8	-1.14554	0.0049277		HCP5	0.811126	0.00991243		CLEC1A	1.08378	0.00467678
PHYHD1	-1.07205	0.0117931		TFPI2	1.09741	0.00493016		BMP6	0.941762	0.0099159		CCDC84	-0.83851	0.00469834
GOLGA8A	-1.47668	0.0118767		POR	-1.2103	0.00495716		SYTL2	1.29012	0.0099494		LOC100507321	-1.49551	0.00476037
GJA1	1.07971	0.0119819		LOC150776	-1.25406	0.00498111		ESR1	1.41079	0.00995875		STEAP3	-1.17545	0.00476326
PI16	1.93202	0.0119887		CYP11A1	1.56452	0.00502654		TUBA3D	-1.56464	0.010074		DNHD1	-1.36046	0.00478098
GIPR	-1.45615	0.012001		IER3	1.91531	0.00505133		ALCAM	0.92737	0.010078		COL5A2	1.00005	0.00481712
SH3BGRL	0.828251	0.0120547		PLA2G4A	1.04377	0.00508078		TRIM22	1.44299	0.0100885		BMP7	-2.59111	0.00482984
TTC28-AS1	-0.81867	0.0120559		RARRES1	-1.71149	0.00508096		FSCN1	1.18908	0.010172		PTGFRN	0.950113	0.00485024
OAS2	0.811625	0.0120861		FZD7	0.917789	0.00508332		GLDN	-1.38738	0.0102144		MYOT	-1.87203	0.00487192
ALPL	-0.956486	0.0121506		RAPGEFL1	-1.43814	0.00509097		MTRNR2L6	2.28224	0.0102187		LPAR5	-1.0957	0.00489926
LOC100009676	-0.887256	0.012171		DSC1	1.65031	0.00511806		PARP8	0.88401	0.0102592		MS4A2	1.45758	0.00490337
CYP4V2	0.975785	0.0121838		KCNMA1	1.18302	0.00513842		KLRG1	0.929503	0.0103101		DSG1	2.01644	0.00494931
CCL14	1.59865	0.0122551		MARCKS	1.35928	0.00517378		GIPR	-1.7581	0.0103113		THOC1	-0.947176	0.00495246
CRIP3	-2.32285	0.0122712		RNASET2	0.918854	0.00521704		LILRB5	1.42492	0.0104734		TGFB2	1.47761	0.00497424
DDTL	-0.814096	0.0122995		CHKA	-0.999599	0.0052206		TRAPPC4	1.74737	0.010484		ZNF781	-0.884945	0.00498448
STRBP	-1.03532	0.0123887		LOC100190986	-1.27794	0.00524835		TRPM7	-0.942045	0.0104867		ART5	-2.14115	0.00500573
DNM1P41	-0.980127	0.0125121		SPHKAP	1.2033	0.00526994		CD52	1.95942	0.0104922		TMEM93	-0.859417	0.00501794
CLEC7A	-1.67823	0.0126123		PHF17	-0.814151	0.00528791		LOC400043	0.99648	0.0104947		CYP7B1	1.75092	0.00502378
ZSCAN16	-1.08464	0.0126384		CSF2RB	1.41484	0.00529186		SIDT1	1.49657	0.0105797		CARD17	1.56552	0.00502575
C2orf40	1.57877	0.0126519		JAG1	0.813695	0.00534732		TMEM100	0.885362	0.0105799		BASP1	1.59345	0.00506331
PDCD1LG2	0.93372	0.0126717		MEGF9	1.2448	0.00539		SLC29A2	-1.03433	0.0105799		TNC	2.70382	0.00507
NRIP2	1.10145	0.0126799		ORC6	-1.05759	0.00539827		FBXL2	0.824532	0.0106066		MAFK	0.874195	0.00507376
TSPAN15	1.04175	0.0127088		PLXNC1	1.39877	0.00541164		CASC1	0.997996	0.0106156		MCTP2	-1.77007	0.00508408
CADM2	-1.32031	0.012778		TRERF1	0.851681	0.00541716		CKM	-0.840689	0.0106275		GPX3	-0.920327	0.00509761
ADPRH	-0.906267	0.0128325		C1orf190	-1.03154	0.00542103		MS4A6A	1.68584	0.0106974		ZNF485	-1.02977	0.00509819
OAS3	0.976853	0.0128552		DLK1	2.70828	0.00544317		LY86	1.88935	0.0107056		SAMSN1	1.6812	0.00511621
SLC2A10	0.824132	0.0129653		MAOA	-0.809966	0.00550615		ADCK3	-0.820047	0.0107147		GSTM3	-0.908125	0.00513495
DLL4	1.05623	0.013024		QSOX1	-0.824505	0.00550948		LOC389791	-1.1218	0.0107458		CTNNBIP1	-0.833816	0.00514879
SH2B2	-1.38424	0.0130291		DAPP1	1.20753	0.00551273		MEOX2	0.966913	0.0107856		FADS2	1.76348	0.0051856
MYO10	0.814414	0.0130533		TNFSF10	1.48752	0.00555309		CX3CL1	0.909796	0.0108165		CAPS2	-1.33706	0.00522648
MAP3K6	-1.07472	0.0131071		GPR183	1.85299	0.00557435		ADAMTS9	-1.07476	0.010819		IGF2	0.865687	0.00523578
CAMKMT	-1.08033	0.0131555		FAP	1.54289	0.0056069		CNN1	-1.94625	0.0108811		ETNK2	-0.825082	0.00523674
ADAMTS6	-1.32032	0.0132144		SLC16A14	1.03198	0.00565343		CCBE1	2.50883	0.0109038		CA11	-1.01828	0.00523902
CDC42EP4	-0.827244	0.0132944		ADAM8	1.27231	0.00566697		CCDC80	1.92269	0.0109182		CES2	-0.835839	0.00524239
LEFTY2	1.83733	0.0133005		LOC100131691	-1.60112	0.00572818		H1F0	-0.914191	0.0109811		TNFRSF21	0.9117	0.00536829
H1F0	-0.958919	0.0133574		LGR6	-1.6116	0.0057461		FCGR1A	1.5737	0.0109888		FRAS1	-1.36088	0.00538227
PNMAL2	1.65534	0.0134212		JAK2	1.10592	0.00575075		ATP8B4	1.09957	0.0110312		CRIP1	1.20879	0.00540917
LOC646851	-1.15122	0.0134643		RND3	1.24335	0.00584728		TACR2	-1.05754	0.0110603		PYGM	-1.15557	0.005426
KLLN	-1.00111	0.0135354		NRN1	0.941403	0.00592935		LOXL4	-1.32722	0.011085		STAT4	2.70788	0.00543244
MAGIX	-0.928855	0.0135749		RGL1	0.941999	0.0059327		GPX8	0.865748	0.0112104		BACE2	0.897567	0.005457
CD93	0.946445	0.0136136		ECE2	-1.08363	0.00595559		CPA3	1.19534	0.0112118		SYT13	-2.4521	0.00549456
NTRK2	1.31384	0.0137353		STIL	-1.00884	0.00596014		TAS1R3	-2.15713	0.0112626		LOC339524	1.13684	0.00551264
FAM101B	1.07266	0.0138014		ICOSLG	1.05051	0.0059874		CD4	1.6866	0.0112682		SLC45A1	-0.983668	0.00555427
MPP6	0.8259	0.0138435		ADD3	0.809424	0.00599142		RRP12	-1.14589	0.0112709		EFHC2	-0.877553	0.00562677
CTTNBP2	1.19098	0.0138827		GPR17	-1.73111	0.00608084		OASL	1.56741	0.0113528		TTC32	-1.65334	0.00563427
MXRA8	1.25747	0.0139429		CSDC2	-1.54466	0.006086		HRASLS5	1.55771	0.0113893		FBN1	1.10488	0.00564505
UBA7	0.888196	0.0139559		GPR124	1.29721	0.00609788		FAM66C	-1.06244	0.0114301		ANGPT2	1.19294	0.00564992
LOC100506469	-0.960271	0.0139831		LPAR2	1.21257	0.00612925		GFRA2	2.02348	0.0114455		NFAM1	1.57175	0.00566209
BACE2	0.837645	0.0140928		KLHL5	0.832773	0.00617767		SNX22	-0.988942	0.0114781		FAM102B	0.961548	0.00567546
SNX22	-1.36987	0.0141726		SLC7A8	-1.62487	0.00619565		ADA	0.977354	0.0115779		TAF1C	-0.86032	0.00568601
DUOX1	0.870748	0.0142102		USP31	-0.936595	0.00620285		DSC1	1.65821	0.0117334		SSC5D	1.83639	0.00572889
HLA-DMA	1.00785	0.014247		RAC2	1.58397	0.00620904		CRIP1	1.33225	0.0117883		ZNF536	0.903735	0.00578017
HLA-DPB1	0.992621	0.01425		TMEM198	-1.05018	0.00626518		LOC100288413	-1.29346	0.0118481		MGLL	0.845894	0.0057916
ANKDD1A	0.926648	0.0144195		SLC1A3	-0.849463	0.00626592		C5AR1	1.54789	0.0119062		LAD1	-1.7117	0.0058077
SLCO2B1	0.909092	0.0144334		RCC1	-0.917005	0.00630338		SLC16A6	1.89158	0.0119564		SERPINA1	2.44449	0.00580847
CAMKK1	-0.942249	0.0144415		PDE7A	-0.957343	0.00632858		SYN2	-1.68162	0.0120017		ACAT2	-0.96471	0.00586786
ABCA8	0.866167	0.0144591		COL3A1	1.63396	0.00633291		LOC440434	-1.33504	0.012052		KCNK6	0.969784	0.00587329
CCRL1	1.54643	0.014472		PAMR1	0.825665	0.0063358		IFITM1	0.834706	0.0122027		HSPB6	1.31878	0.00588565
ST8SIA4	1.06737	0.014529		ATAD3B	-1.01179	0.0063553		NRTN	-1.2375	0.0122144		FPR3	1.24723	0.00588697
LOC283683	-1.42671	0.01453		LYZ	1.65494	0.00639077		MPEG1	1.31481	0.0123501		GTF2H2B	-0.849552	0.00592071
MREG	1.52287	0.0145362		WASH5P	-1.60143	0.00640432		SLAMF8	2.52824	0.0123521		SRRM4	-2.19	0.005939
LOC728264	4.42475	0.0145659		MAB21L3	-0.889235	0.0064167		LOC642236	-0.905753	0.0124105		MT3	-1.82266	0.00603895
CYP2J2	0.801956	0.0145948		OASL	1.53025	0.00646827		DAPP1	1.59897	0.0124879		ALDH18A1	0.827507	0.00608769
TBX18	0.961351	0.0146037		C2orf40	1.90018	0.00650589		CRYAB	-1.38793	0.0125078		MCTP1	1.30475	0.00610526
LOC100190986	-0.859504	0.0146845		SOCS3	1.70193	0.00654599		KAZALD1	1.13146	0.0125616		HIF3A	-1.20093	0.00611204
ZNF682	-1.04766	0.0147063		DGKE	0.987479	0.00656402		CLEC2B	0.837265	0.0125622		HLA-DPB1	1.55908	0.00611778
GFRA3	1.61636	0.0147089		QRICH2	-1.255	0.00657184		FERMT1	1.3901	0.0126141		OBSL1	-0.820575	0.00615339
GBP4	1.09367	0.0147098		LOC100499177	-1.23196	0.00658381		PLXDC1	0.99403	0.0127245		WDFY4	2.41334	0.00617073
DUSP6	0.800465	0.0147622		GGT7	-0.942201	0.00662064		LILRB1	2.05074	0.0128766		LOC150776	-1.32883	0.00618419
GPR176	0.966666	0.0147627		BST1	1.07358	0.00666867		LFNG	1.32925	0.012899		PTN	1.25473	0.00619539
FCGR2B	1.53431	0.0148052		SEC14L2	-1.0176	0.00671531		SFTPB	-1.47614	0.0129796		RGAG1	-1.26118	0.00620635
LOC283856	-1.51075	0.0148324		MYLK	0.871515	0.00676702		ANKRD34A	-1.01435	0.0130305		CYR61	1.18937	0.00620938
LOC644246	1.08831	0.0149017		ASRGL1	-1.01394	0.00678843		SOD3	1.5443	0.0130644		LRRC70	1.73436	0.00621515
FADS2	1.28708	0.0149276		SERTAD1	0.946749	0.0067895		NAP1L3	1.035	0.01307		DHX35	-0.857009	0.00629449
ANKRD34A	-1.33027	0.0150084		C17orf53	-0.864889	0.00679771		WTIP	0.950906	0.0131686		AASS	-1.16429	0.00634223
DBP	1.60079	0.0150637		PTGDS	0.960284	0.00680023		CCDC48	1.48499	0.0132767		RNF157	-1.38187	0.0063737
MYH7	-1.06712	0.0151195		HSPA1A	0.94826	0.00680552		FPR1	1.69318	0.0132773		KCNK13	-2.45606	0.006465
CLEC2B	0.88655	0.0152389		RAB37	1.17082	0.00684127		DSG1	0.849342	0.013281		CHST15	0.936041	0.00651693
TLL1	1.50255	0.0153187		IFIT3	1.32928	0.00686272		PATE2	-1.58955	0.0133676		ORC6	-1.07069	0.0065245
TFRC	-1.21484	0.0153267		RAMP2	0.972083	0.00688965		IL32	1.61334	0.0133832		PTGS1	1.22966	0.00655279
ANXA1	0.946476	0.0155215		COL1A2	1.57842	0.00690208		MALL	0.869657	0.0134645		RAC2	1.91624	0.00655655
C5orf46	-1.19886	0.0155804		SNORA76	-2.70822	0.00697285		PSMB9	1.24283	0.0136053		OPLAH	-0.999115	0.00660692
CRYAB	-1.22515	0.0156183		C6orf112	-1.14556	0.00698346		AQP1	0.812757	0.0136281		PDZRN3	-0.831077	0.00664822
FAM107B	1.38383	0.015756		BTN3A2	0.901285	0.00699397		OMD	1.20912	0.0137061		ANGPTL5	1.17992	0.00667904
ZNF469	1.14605	0.0158462		CG030	-1.79374	0.00702753		KCNN3	1.07523	0.013727		MTUS2	-1.0988	0.00671023
CMTM3	0.968416	0.0158514		PHYHD1	-1.08089	0.00708804		TMEM119	2.44119	0.0137373		ANKRD1	1.21092	0.00672952
ETNK2	-1.84171	0.0158716		FSCN1	1.2354	0.00710326		CSTA	1.64234	0.013832		ANKRD30BL	1.32221	0.00679537
GPR82	-1.3254	0.0160015		BIN2	0.915609	0.00713554		PLA2G4F	-2.80447	0.0138703		LOC100526820	-1.01389	0.0067979
ADA	0.958108	0.0160927		JUB	0.832257	0.00713724		TYROBP	1.51853	0.0138826		MST1R	0.887968	0.00681066
CASQ1	-1.0586	0.0161141		SLC27A6	1.82127	0.00715752		RTN4R	1.73375	0.0138833		RTN1	1.68018	0.00682519
LRRC4C	1.35645	0.0161696		PCOLCE2	0.875952	0.00717893		C2	1.92433	0.0138894		ANKRD34C	1.64232	0.00682932
CDO1	0.868912	0.0161713		PLXNB1	-0.980829	0.00718983		HIPK2	-0.950375	0.013928		SOCS2	1.03584	0.00689484
EMCN	0.837146	0.0162218		CYBB	1.16048	0.00720898		TXNRD3	-1.06116	0.0139368		CKLF	1.04208	0.00691794
ADAM22	0.87824	0.0162871		FAM49A	0.834439	0.00724588		LHFP	0.930921	0.0139492		AKAP1	-0.816475	0.0069516
EVC	0.878489	0.0162912		TMOD2	0.830231	0.00724933		PODN	1.21278	0.014016		SH3RF2	-0.912095	0.00696151
INTU	-0.855621	0.0164173		FBRSL1	-0.813792	0.00728365		LMO3	1.59702	0.0140277		SORBS2	0.816855	0.00696666
FLJ38109	-0.92993	0.0164991		CD200	1.5293	0.00731228		PKI55	-0.900532	0.0140282		SOD3	1.12174	0.00697638
C16orf93	-0.93497	0.0166861		LOC100289341	-1.03823	0.00732489		MXRA5	3.00663	0.0141008		MANEAL	1.24995	0.00700338
GBP1	1.05153	0.0167863		C16orf57	-0.938465	0.00737201		DOCK3	-0.879945	0.0142324		C6orf112	-1.11244	0.00702854
SLC27A6	2.1218	0.0169305		C16orf93	-1.08473	0.00737355		HOGA1	-1.28939	0.0142791		GCHFR	-1.15407	0.00704354
PLEKHG4	-1.37143	0.0171833		TMEM100	-1.23035	0.00750255		LOC388152	-0.824549	0.0143529		BOC	1.20676	0.00710234
ABAT	-1.64217	0.0173812		TSIX	-1.0296	0.00754142		TIAM1	1.05434	0.0143645		PLIN2	-0.884734	0.00712145
ATP1A2	-0.915497	0.0174064		IL33	1.22574	0.00755445		SNORD55	0.870964	0.0143987		FASTKD3	-0.824729	0.00713229
C9orf150	0.845652	0.0174459		DOCK10	1.10996	0.00755853		DACT1	1.27147	0.0144193		GBP5	1.71291	0.00713848
ZNF789	-0.945489	0.0175342		SFTPB	-1.58315	0.00759666		CENPN	-0.898079	0.0144281		TST	-0.821331	0.00714294
ADAMTS9	-0.829961	0.0176073		GPR132	1.49783	0.00761244		LOC338817	-1.52649	0.0144607		CCDC66	-0.844953	0.00718066
RAB37	0.800397	0.0176522		THBS4	1.11179	0.00767662		TFRC	-1.17398	0.0145982		FLRT2	1.37737	0.00719313
CDKL5	-0.861229	0.0178306		KCNJ11	-0.957238	0.00770128		ABI3BP	1.48566	0.0146362		GPR124	1.28485	0.00720514
ITGA4	1.16097	0.018049		STK36	-0.939299	0.00774058		EFCAB11	1.23199	0.0146562		LOC284412	-1.22173	0.00723356
LFNG	1.23712	0.0181288		IER2	1.37955	0.0077684		TPST1	0.833225	0.0146841		SNHG12	-1.14278	0.0072537
ADCK3	-0.876764	0.0181746		CSPG4	-1.01066	0.00780975		MMP25	2.12372	0.0147457		NCRNA00273	1.32784	0.00727467
PLAC9	1.1375	0.0181818		DNM1P41	-0.914684	0.00781626		MS4A4A	1.57612	0.0147481		FAM124B	1.15584	0.00729923
LRRC10	1.21643	0.0183164		ACACB	-0.800235	0.00789088		LOC100507463	0.976926	0.0147966		LPHN3	1.43838	0.00729963
PRKCB	1.57022	0.018321		ARNTL	-1.36144	0.00790618		LOC283624	-0.965951	0.014831		FAM105A	0.976608	0.00730559
LOC100506334	-0.993605	0.0183274		XRCC3	-1.03177	0.00794277		PNMT	-1.2674	0.014911		TTC39B	1.28916	0.00730673
LOC646168	1.31452	0.0186927		ROBO1	0.979285	0.00797194		GOLGA8A	-1.14952	0.0149403		KCNE4	1.26073	0.0073208
PAQR5	-1.46521	0.0187644		MOXD1	2.41772	0.00798434		C12orf34	-1.35987	0.0149629		BCL11A	-0.896724	0.00733296
ALDH1A1	1.12876	0.0188046		PNMAL1	0.857415	0.00803752		QRICH2	-1.55441	0.0150094		PROM1	2.15619	0.00740927
MB21D1	1.77283	0.0189157		APOBEC3G	0.909527	0.0080409		SMAP2	1.04056	0.01511		PELI1	0.808166	0.00741957
STK32C	-0.840757	0.0189554		DNA2	-1.14478	0.00811329		ATP1A2	-0.872588	0.0151555		LOC283174	-0.95452	0.00746402
CD160	-1.15716	0.0190405		PLAUR	0.993644	0.0081176		CASP4	1.01849	0.0152268		C9orf47	-1.22606	0.00750935
WTIP	0.958615	0.0191457		C4B	-1.53111	0.00813243		SOCS1	1.66095	0.0152537		PIDD	-1.11878	0.00751333
HSD17B8	0.88666	0.0191779		FBXO46	-0.992247	0.00820967		SPC25	-1.23125	0.0153217		C1QTNF7	1.16091	0.00754086
RFX2	1.68256	0.0192594		ASIP	-1.7834	0.00830797		ACAP1	1.4769	0.0155178		SEMA4B	-1.18609	0.0075412
PLLP	-0.855125	0.0192643		CSF3R	1.5914	0.00834284		ASPHD2	-1.03124	0.0158591		SERP2	-0.801543	0.00756908
KCNJ11	-0.830269	0.0192722		GCHFR	-1.03512	0.00840594		MYOM1	-0.850765	0.0158871		BOK	0.99474	0.00765557
FLJ39534	-1.14606	0.0194466		TRAIP	-1.4984	0.00843021		CPT1A	-0.879718	0.0160766		KLHL17	-1.0766	0.00765667
ACTA2	0.872298	0.0194476		CX3CL1	1.13984	0.00848421		ZFP36	1.5357	0.0162576		CRYM	1.54002	0.00766272
GATM	1.16365	0.0196124		LMO2	1.08437	0.00849292		DARC	1.10272	0.0162748		CCDC102B	1.0342	0.00769154
THOC3	-1.51188	0.0196569		DAPK1	1.07291	0.00851815		OAS1	1.3525	0.0162842		POR	-0.870062	0.00770942
LOC613037	-0.827528	0.0198779		GIMAP2	1.2369	0.00853729		HLA-DRB6	1.89589	0.0163009		MAN2A1	1.14299	0.00776622
AZGP1	-1.45327	0.0199675		CSDA	-1.12095	0.00856284		FBN2	-1.54936	0.0163208		BICC1	1.03091	0.00777509
LOC653075	-0.922579	0.0199751		CYTIP	1.60516	0.00858217		BCHE	1.35227	0.0164834		LYZ	2.03525	0.00777908
MGC23284	-1.16968	0.0200272		ING5	-0.896949	0.00867091		ROBO1	1.04708	0.0164978		C9orf91	0.845709	0.00784747
MT2A	-1.1254	0.02004		FGL2	1.41903	0.00872339		SBK1	-1.49542	0.0165029		MYH6	-3.43315	0.0078519
HNMT	0.810987	0.0201748		SOX7	0.832591	0.00872859		GRAMD1B	-1.07041	0.0165168		C19orf51	1.83202	0.0078964
DENND2D	1.44746	0.0203259		LTBP2	1.29268	0.00877226		FYB	1.51989	0.0165508		LOC554206	-1.30555	0.00791348
B4GALNT3	-1.24091	0.0203864		CLEC3B	0.909773	0.00888857		QPCT	1.86061	0.016595		LOC728024	-0.871535	0.00794053
SNAI2	0.918717	0.0204071		PER2	1.13567	0.00897039		KIAA0114	-0.91668	0.0166004		CR1	2.20999	0.00796551
HRASLS5	1.7352	0.0204624		HECW2	1.06966	0.0089966		NINJ2	-0.926675	0.0166684		ZDHHC13	-0.802909	0.00798345
MALL	0.902495	0.0205997		COL7A1	-1.44355	0.00901518		SLA	1.51522	0.0166704		CASQ1	-0.981243	0.00800126
AHNAK2	-0.927022	0.0206319		AZGP1	-1.62835	0.00905342		C3AR1	1.68379	0.0166741		LOC100507266	-1.50433	0.00810383
SEC14L5	2.3041	0.0207284		SRRM3	-1.2408	0.0090698		NFAM1	1.47829	0.0167353		SLCO2B1	1.23526	0.00812723
PRIMA1	-1.12108	0.0207946		LIMA1	0.902137	0.00912684		JPX	-0.819794	0.0168464		KBTBD13	-1.21096	0.00816389
ASXL3	-0.998598	0.0209483		FBXL19-AS1	-0.954688	0.00912988		CEACAM19	-1.20393	0.0170788		FBXO46	-0.824343	0.00818164
TNNT3	1.57027	0.0210253		LOC286367	-0.867768	0.00920904		CMTM3	0.991579	0.0170944		SYT17	0.951022	0.00818856
COCH	0.982489	0.0211281		TNFRSF11A	-1.02061	0.00922636		FLT3	1.237	0.0171823		PLAUR	1.63101	0.00821354
NEK10	-0.888858	0.0212055		RGS2	1.33084	0.00922914		C1QA	1.38564	0.0171929		ESRG	-1.41519	0.00825265
UCN	-1.14787	0.0212922		LOC100506343	-1.18132	0.00923319		CCDC63	-1.8201	0.0172458		COL7A1	-1.52525	0.00829546
VAT1L	1.51068	0.0213164		ZNF622	-0.836688	0.00923373		LOC728989	-2.43965	0.0173596		MAP4	0.825143	0.00832842
HLA-B	0.829951	0.0213263		DDX58	0.889619	0.00928089		VNN1	1.64525	0.0173656		USP54	-1.28024	0.00834641
MAMLD1	0.853766	0.0214062		FBLN2	1.1972	0.00933845		AQP7P3	-1.11202	0.0173828		ACADVL	-0.816385	0.00836491
SLC2A9	-1.04674	0.0214923		CD209	1.34069	0.00935767		PCOLCE	1.25439	0.0174155		SKAP2	1.0299	0.00840243
FAM102B	0.871254	0.0215558		PLEK	1.24503	0.00941159		OGDHL	1.84397	0.0174399		CDKN2B	0.921178	0.00844778
FOLR2	0.956782	0.0215642		HES1	0.972367	0.0094684		C14orf79	-1.17379	0.0174587		DKFZP434I0714	-1.52593	0.00846313
TSPAN11	1.46995	0.021609		FAM171B	1.21494	0.00948737		ADRA1B	-1.15367	0.017463		GATA3	0.878838	0.00849155
FMN1	-1.40312	0.0218027		ITM2A	1.12083	0.00955396		RASD1	1.82585	0.017486		PI4KAP1	-1.43801	0.00850747
HS6ST3	-2.43192	0.0218726		TCAP	-0.855239	0.00956004		LTC4S	1.34165	0.0175617		TCTEX1D1	1.16186	0.00851559
PCSK2	1.04457	0.0218829		RARRES2	1.24596	0.00957921		P2RY2	-0.970724	0.0176092		TAGAP	2.16979	0.00851683
TSSK3	-1.49171	0.0220321		ARHGEF19	-1.45162	0.00960502		F3	1.26155	0.0178139		MPEG1	1.19378	0.0085568
MST4	-1.04586	0.0220509		POLR2J4	-0.803117	0.00966714		PLEKHG4B	-0.970719	0.01783		EGLN3	1.26212	0.00855763
FAM122C	-1.25027	0.0223653		CHGB	-1.2672	0.00975231		RNF43	-0.857186	0.0178559		TNFSF4	-1.05351	0.00862959
KCNH2	-0.863499	0.0223967		STRBP	-1.06136	0.00980734		JAK3	1.64346	0.0178644		SPARC	0.936056	0.00865427
MAP3K9	-1.09704	0.022527		GJA1	1.21764	0.00983677		DYSF	-0.81544	0.0178971		C11orf82	1.00022	0.0086636
CUBN	0.946078	0.0226875		ARHGAP30	1.04766	0.00988108		GUSBP11	-0.874346	0.0179594		CECR2	-1.01882	0.0087066
LIMA1	0.896997	0.0227944		SLC11A1	-1.63864	0.00992299		GPX3	-0.822523	0.0180537		LOC202781	-0.940574	0.00870679
GTF2IRD1	-1.18156	0.0227951		CDH6	1.10763	0.00998825		TSIX	-1.04042	0.0181441		ARMCX4	-1.00788	0.00877331
ASIP	-1.05466	0.022806		LOX	1.13061	0.00999534		TMEM14A	0.882587	0.0181944		CDC25A	1.11727	0.00877458
ZDHHC23	-1.02945	0.0228081		LOC100128288	-0.936627	0.0100084		IRX5	-1.3135	0.0182008		SLC25A36	-0.87102	0.00878655
CSF1R	1.58517	0.0228082		FLJ39534	-1.05422	0.0101753		STC1	2.07599	0.0182245		CSRNP1	1.0889	0.00880586
LOC100506343	-1.42334	0.0229203		JAKMIP3	-0.991371	0.0101873		IRX6	-2.00844	0.0183487		TUBA3D	-1.98523	0.0088196
LOC151009	0.819852	0.0231049		SLC2A3	2.19044	0.0102418		CD74	1.83505	0.018362		LOC100288615	-1.14021	0.00884623
CPXM2	1.4482	0.0231648		LOC100131434	-1.29166	0.0102855		ESRRB	-0.975756	0.0183698		C9orf150	1.43196	0.00886149
ATP1B2	0.802833	0.0231696		PDLIM3	1.43782	0.0102986		PRKCB	1.83742	0.0183725		SEL1L3	0.947717	0.00892996
AVPR2	1.02947	0.0231795		ANKRD30BL	1.1826	0.0103567		LOC285033	-0.937444	0.0183824		PKDCC	-0.873008	0.00893275
RAD54L	-1.18722	0.0232991		HLA-DPB1	0.967332	0.0103799		KIAA1409	-0.870709	0.0184111		HLA-DMA	1.30796	0.00895035
KIT	1.64842	0.0233305		NCRNA00273	1.07694	0.0104754		EVI2B	1.57697	0.0184443		LY86	1.44824	0.00897516
COL21A1	0.985322	0.0234171		C5AR1	1.21683	0.0105374		COL1A2	1.56598	0.0185003		FAM190A	-0.833711	0.00899678
LRRC8E	-0.825529	0.0234195		FBXO2	-1.09772	0.0105778		FBLN2	1.06846	0.0185107		HLA-DRB5	2.92033	0.00901274
ZNF189	-0.815222	0.0234322		HIP1R	-0.94603	0.0106218		DPP4	-0.923126	0.0186502		NCRNA00085	-1.67141	0.00903235
SYTL2	1.15175	0.0234413		XK	-0.893263	0.0107106		MIRLET7C	1.49123	0.0186584		COL5A1	1.50148	0.00904731
SLCO5A1	-1.19191	0.0235159		DOCK8	1.03595	0.0107228		HPGDS	1.22069	0.018755		SAMD9	0.83408	0.00905495
TYW1B	-0.919499	0.0236568		FNDC5	0.844008	0.0107956		SNX10	1.72646	0.0187949		HMCN1	0.931503	0.00905834
TEX101	1.28796	0.0238737		LOC100270804	-1.01152	0.0108048		CEP97	-0.8344	0.0188589		EML5	-0.91855	0.00906536
ANKRD34C	1.39559	0.0243312		ATCAY	-1.58581	0.0108356		SYK	1.32846	0.0189032		PCP4	-1.87242	0.00910855
GPC3	1.3036	0.0246602		CREB5	1.27704	0.0109075		LOC100128288	-1.09907	0.0190475		SLC40A1	0.843592	0.009119
PIK3CG	1.30173	0.0247611		SYN2	-2.72923	0.0109531		IGF1	1.1754	0.0192293		WHAMMP2	-0.880992	0.00912798
CDR1	1.375	0.0249099		BCL6B	1.14669	0.0109653		BLM	-0.948649	0.0192554		KIAA0825	0.930569	0.00913581
ADAMTS9-AS2	0.827967	0.0249341		NRTN	-1.18556	0.0109916		DDIT4	1.40412	0.0192785		BLNK	1.41135	0.0091426
LOC100288615	-0.924196	0.0251151		PCDH12	0.926764	0.0110556		GPR34	1.52969	0.0193438		B3GNT5	1.45885	0.0092277
GJC2	0.952225	0.025134		RUNX1	1.11595	0.011071		HLA-B	1.10525	0.0193458		CASS4	1.90849	0.0092478
CRMP1	0.860227	0.025138		EMCN	1.00561	0.0110712		MAF	0.973523	0.0194051		TDRD6	-1.67905	0.00933289
GLP1R	1.86964	0.0252564		ACTG2	1.39236	0.0110931		PTPRF	1.40004	0.0194733		PPL	-1.32479	0.00937822
GPR35	-1.52267	0.0253056		STEAP2	0.829768	0.0112286		GPR176	0.908703	0.0195251		RAP2B	0.881968	0.00940516
SLC7A11	1.15181	0.025396		MYCT1	0.863624	0.0112304		PLA1A	-1.43722	0.0196176		RASD1	1.6135	0.00940829
BLM	-1.02649	0.0253979		FAM131C	-1.51246	0.0112366		CTSH	0.954329	0.019786		MID1	1.00812	0.0094242
SPATA18	0.864964	0.0256675		SULF1	1.18421	0.0112372		WDFY4	1.68476	0.0198386		KDELR3	1.00661	0.00947453
ACP5	0.966427	0.0258029		PCDH17	0.9716	0.0113169		ACSS3	-0.863898	0.0199214		SERPINA3	-2.12784	0.00950361
HMGN2	0.841354	0.0258246		NSUN5P1	-1.16342	0.0113792		VIM	1.08271	0.0200534		C8orf48	-0.860966	0.0095375
FLVCR2	-1.06855	0.0261196		KIF1A	1.16077	0.0114261		GLIPR2	1.14484	0.0201268		APOD	-1.11411	0.00960823
SPAG4	-1.69986	0.0262127		LFNG	1.13454	0.0114587		MIRLET7F2	1.95654	0.0202637		APLP1	1.0704	0.00974473
SLMAP	0.882795	0.0262155		RNF165	0.940861	0.0115196		MYO18B	-0.866684	0.0202783		CD200	1.28607	0.0097767
RASL10A	2.08434	0.0262222		NCRNA00201	-0.987659	0.0115551		FBXL18	-0.92644	0.0203286		NOXA1	-1.3992	0.00978572
TNXB	0.977088	0.0264042		KCNMB2	1.44414	0.0116		LIMD2	1.87176	0.0203575		PPP1R3C	0.994544	0.00993889
COL5A1	1.37643	0.0264417		LRRC49	0.854032	0.0116283		MGC23284	-0.962382	0.0203739		SYN2	-1.65408	0.00996178
PECR	0.959956	0.0266161		HPR	-1.57956	0.0117005		CCDC136	-1.0899	0.0203979		UCN	1.32858	0.00999321
LOC100132163	-1.02977	0.0266644		CYP4V2	0.816697	0.0117525		DOK3	1.7195	0.0205119		KCNIP2	-1.54861	0.0100783
C1orf54	0.907221	0.0267311		LTF	1.19345	0.0117542		BCAS4	0.960919	0.0205326		MRO	-1.17346	0.010233
OLFML2B	1.31787	0.0267949		CARD17	1.22962	0.0117656		BCL6B	1.06621	0.020648		EDA2R	0.984564	0.010262
NLRP3	1.20617	0.0268682		ZNF682	-0.889822	0.0118232		PLVAP	1.70282	0.0211558		P2RX7	1.19238	0.0103153
RND2	-1.30396	0.026887		WDR83	-0.800864	0.0118241		CSF3R	2.01859	0.0211601		ADAMTSL3	0.815636	0.0103447
DNM1	1.12543	0.0271187		HOGA1	-1.87108	0.0118693		CTSC	1.42555	0.0211896		MPP3	-1.69852	0.0103805
OTUD7A	-1.42861	0.0273524		BLM	-1.46444	0.0118728		C1orf38	1.58128	0.0212161		KIAA0114	-0.977349	0.0103847
RPL13	1.30444	0.0275362		ANXA1	0.984954	0.0119755		SMYD4	-0.824361	0.0212212		TIFA	-0.802184	0.0104464
CFD	1.28613	0.0275913		CTSC	1.22855	0.0119789		MFAP4	1.13153	0.0213501		ZNF286B	-1.12521	0.0104858
QRICH2	-1.01382	0.0276844		MAP3K6	-1.16786	0.0119992		BVES	-0.83013	0.0214723		PLP1	-0.970616	0.0105567
SKA1	-1.30518	0.0278009		SLC4A3	-0.943898	0.0121339		TLR1	1.00202	0.0215211		FAM188B	1.01811	0.0106599
IFIT3	1.02127	0.0281122		CCDC130	-0.843814	0.0121803		TNNT3	1.42642	0.0215255		TMEM107	0.945004	0.0108217
MIRLET7D	1.29257	0.0281628		HLA-DRB5	1.34095	0.0122189		LOC100288069	-0.922174	0.0215918		VIPR2	-0.806253	0.0108357
PLCH1	1.17274	0.0281674		ARHGAP9	0.94757	0.0123087		TREM1	1.79198	0.0216999		FERMT1	1.14656	0.0108785
NLGN3	0.998486	0.0283638		HYDIN	-0.924173	0.0123245		KCTD12	0.91574	0.0217312		CCNJL	-0.899534	0.0109084
ATP8B4	1.01573	0.0284034		PAQR5	-1.79885	0.0123617		PI15	1.40437	0.0217611		PDE4B	1.21604	0.0109384
TAS1R3	-1.53907	0.0284433		FLJ27352	-0.864818	0.0123652		LRRC25	1.32666	0.0218439		MTRNR2L9	0.877239	0.0109515
PDE6A	-1.28793	0.0288236		TAGAP	1.72298	0.0123869		STMN3	1.06361	0.0218952		MYO1D	0.970324	0.0109865
IER5L	0.927824	0.0289187		IFITM10	-1.04127	0.0124814		SH3BGR	-0.97799	0.0220254		GCNT1	1.3357	0.0109899
UBE2T	-0.877004	0.0289627		FAM81B	1.40782	0.0125015		SUSD5	1.61358	0.0220311		CD37	1.6941	0.011018
LOC100270804	-1.37745	0.0290997		LOC100132247	-1.3722	0.0125157		FAM65C	-0.857218	0.0220459		ARHGDIB	0.951205	0.0111104
NEU3	-0.807542	0.02918		ADAMTS9	-1.10444	0.0125182		MIRLET7E	1.34687	0.0222041		PXDN	1.02746	0.0111272
OTUB2	0.932676	0.0292082		TLCD2	-1.22772	0.0126005		CYS1	1.26834	0.022258		GRIK3	-1.28923	0.0111488
LOC441869	0.941007	0.0293003		ADCY7	0.899825	0.0126115		ACACB	-0.953341	0.0223314		ANO1	1.03479	0.0111529
LOC440300	-1.08382	0.0293926		SELPLG	1.20605	0.0126301		EVI2A	1.58322	0.0223667		TCAP	-0.847222	0.0111839
C19orf55	-0.960037	0.0294829		SCARNA17	-1.46391	0.0127742		ADM	1.42336	0.0224293		KAL1	0.886243	0.0111851
F2R	0.99717	0.0297893		SFRP1	1.73527	0.0128346		KCNMA1	1.22381	0.0224333		C1orf38	1.18438	0.0112313
SIGLEC10	-1.34851	0.0299356		GOLGA8IP	-1.14913	0.0128863		DGKD	-1.02617	0.0224614		LOC100216546	-1.29357	0.0112384
NAT1	-0.859584	0.0302537		CDC25B	-0.814526	0.0129656		CMTM5	-2.33711	0.0225748		TMEM132B	-1.57666	0.0113431
ZDHHC2	-1.15464	0.0305571		ADPRH	-0.844513	0.0129691		RGS10	1.49159	0.0226575		ABRA	-1.09548	0.0113473
RASSF7	-1.22424	0.0309089		FAM65C	-1.14869	0.013027		MCTP1	1.04616	0.0227094		GPR44	0.960123	0.0114028
AQP1	0.829596	0.0309823		SSPN	0.866383	0.0130363		PPTC7	-0.801508	0.0227199		GVINP1	1.16859	0.0114188
MFAP4	1.25237	0.0310016		EPSTI1	0.942094	0.013086		IGSF9B	-1.3341	0.0227302		FOS	1.98307	0.0114419
COL6A2	0.91644	0.0310119		ANO1	0.94433	0.0131338		ADCK1	-0.925562	0.0227876		CENPV	-1.36737	0.0114527
SMYD4	-0.824324	0.0312441		CD37	1.04155	0.0131516		CES4A	-1.09742	0.0228637		EPB41L3	1.09838	0.0115069
ADAMTSL2	1.07094	0.0313433		RAD51AP1	-0.93311	0.0131792		MFAP5	1.26706	0.0229512		HMGN2	0.91065	0.0116269
TNN	1.73169	0.0313458		SUN2	-0.818095	0.0133016		PHYHD1	-0.845536	0.0229636		SLA	1.34707	0.0116366
C7orf46	-0.855692	0.0313787		TUBB4	-1.83556	0.0133337		MSR1	1.31015	0.0229867		THBS2	1.50156	0.0116685
SLC7A8	-1.4473	0.0316164		DUSP10	1.02623	0.0133512		FCGR2A	1.28594	0.0230463		NAP1L3	1.67746	0.0116826
LOC100505483	-1.0228	0.0317431		PER3	1.01465	0.0134148		ILDR2	-0.935316	0.0230512		DOCK11	1.02966	0.0118429
ABCA9	0.932606	0.0318639		DACT1	1.32125	0.0135265		ZNF124	-0.839976	0.0230697		HES2	-1.3541	0.012126
SCN9A	1.18147	0.031905		PRDM16	-0.8255	0.0135541		LOC100132077	-0.943351	0.0232197		DAB2	0.871066	0.0121286
MIR320A	1.80633	0.0319586		TAF1C	-0.813945	0.0135687		PTK7	1.05279	0.023327		GGT7	-0.998853	0.0123407
CX3CL1	0.860285	0.0320124		CRIP1	1.23692	0.0135753		EPT1	-0.839145	0.0233544		LOC100505761	-0.871486	0.0123725
SYN2	-2.27413	0.032038		RASSF9	1.01725	0.0137866		SCARB1	0.833457	0.0234648		TRIL	1.65598	0.0123927
SCN3A	-0.910206	0.0320569		KLHL6	0.97571	0.0138044		PCYOX1L	0.870203	0.0235296		FBXL19-AS1	-0.956864	0.0124139
CD4	0.965189	0.0322341		PKD1L1	1.05879	0.0139838		FAM60A	0.829517	0.023537		TNFRSF10D	0.971405	0.0124312
LHFP	0.859062	0.0322834		FHL5	1.1317	0.0140436		FAM113B	1.07574	0.0235753		LAYN	0.8129	0.0124668
GAL3ST4	0.996626	0.0323029		IL32	1.4	0.0140773		TIAM2	-1.37842	0.0235912		PATL2	-1.48511	0.012531
CPT1C	0.897674	0.0324252		FANCA	-1.12244	0.0141183		HERC2P2	-1.2285	0.0236177		DNAJC5G	-1.81079	0.0126804
ZNF799	1.12205	0.0324576		BMP5	0.870635	0.0141884		DDX58	0.805311	0.0237186		PTPRN2	0.859375	0.0126869
ISOC1	0.946842	0.0326546		CAPN5	0.945727	0.0142091		CPXM1	1.29366	0.0237827		ADCK1	-0.822954	0.0127122
RHPN1	-1.22449	0.0327126		ANKRD1	0.992348	0.0142274		BMP8A	-1.87414	0.0238496		NUDT8	-0.880279	0.0127206
TMEM132B	1.45135	0.0327739		TTLL7	1.14273	0.0142392		MTFR1	-0.860056	0.0238911		CX3CL1	1.02426	0.0128362
SEC14L2	-1.46058	0.0328288		TTC39B	0.985007	0.0142832		HEATR6	2.99506	0.0239707		VCAN	1.20155	0.0128406
GLI2	1.6549	0.0331155		SEMA5B	0.925203	0.0143213		PAPLN	1.21209	0.0240504		AGAP6	-0.973844	0.012856
GPX8	0.817479	0.0331327		PCP4	-0.960099	0.0143687		DNALI1	1.15157	0.0241557		RND2	-1.49498	0.0128636
TP53I3	1.25378	0.0335236		PRKCB	1.18752	0.0144008		RET	1.53031	0.0241575		NLGN3	1.41927	0.0129217
SLC6A1	1.66248	0.0335534		ZSCAN5A	-1.37132	0.0144059		NT5DC2	-0.90172	0.0241694		GADD45G	1.22702	0.0129249
CDH23	0.821149	0.0338637		HLA-DMA	1.00337	0.014465		TSPAN6	0.952554	0.0243079		GPR20	-1.23286	0.0129927
RAPGEFL1	-0.979595	0.0339393		DDR2	0.832916	0.0144883		ATAT1	-0.819416	0.0243088		CEL	-2.11368	0.013042
AMDHD1	-1.08738	0.0340298		FHL2	-0.902326	0.0145146		C1S	1.02619	0.0243593		SNHG7	-1.02512	0.0130575
SLC4A3	-0.824898	0.0341682		CPA3	1.05208	0.0145341		ZNF682	-0.911535	0.0244138		NOX4	1.38203	0.01314
RUNX3	1.16218	0.0341993		BCL10	0.81022	0.0146108		KAL1	0.825871	0.0246002		ANXA1	0.838226	0.0131852
SLC29A2	-0.941767	0.0343136		PROM1	1.87898	0.014625		ACSM3	-0.907589	0.0246163		ARHGEF26	0.983045	0.0132177
CCDC24	-0.80116	0.0343825		GADD45A	0.912213	0.0146355		SLC25A18	-1.35879	0.0246466		HERC2P2	-1.17537	0.0133198
HOPX	-3.1172	0.034504		NCRNA00085	-0.957125	0.0146704		GPR137B	-0.808873	0.024671		GPR34	1.49806	0.0133644
HES6	-0.935966	0.0346851		KIAA0895L	-0.926912	0.0147621		RARRES2	1.44218	0.024699		LOC401320	-0.928502	0.0135117
ANKRD2	-1.37106	0.0346928		LOC100132891	1.14519	0.0147867		DLG1	-0.80562	0.0247093		TRIB1	1.01156	0.0135328
SLC30A3	-0.962515	0.0347404		SSC5D	1.3234	0.0148044		SLC6A1	1.77451	0.0247625		STK36	-0.989666	0.0135422
ASNS	-1.08066	0.0350042		RAPGEF4	0.920902	0.0148162		KCNC3	-1.05485	0.0247791		PANK1	-0.879906	0.0135791
ARNTL	-1.03863	0.0350578		SUSD4	-1.2735	0.0148168		QRFPR	-1.43973	0.0248217		FLT3	1.62581	0.0137269
PCDHB12	0.994836	0.0353241		LY6G5B	-1.49939	0.0148502		GPR157	-1.09394	0.0249214		DMRTA1	-1.06146	0.0137605
LOC388152	-0.88469	0.0355369		MC1R	-1.31419	0.0148735		WBSCR17	-0.867188	0.0249728		CES1	1.11807	0.0137788
ZFP36L1	0.821678	0.0356337		MUC20	-1.34778	0.0149164		HLA-DMB	1.52039	0.0250406		ALOX5AP	0.831172	0.0137925
BIRC3	-1.13678	0.0356543		TPO	-1.09562	0.014995		C7orf31	-0.911196	0.0250685		IL33	1.16435	0.0138684
EXPH5	0.915503	0.0357712		CASC4	0.818215	0.0151072		CA14	-1.59997	0.0251794		RNASET2	1.21588	0.0138704
MPP3	-1.17382	0.035825		MXRA8	0.930613	0.0151134		SLC25A34	-1.39071	0.0253244		TAS1R3	-2.04534	0.0138786
ABCC5	-0.916333	0.0358783		KIAA1875	-0.91049	0.0151153		PLEKHH1	-0.900466	0.0253453		IRF8	1.30552	0.0139367
MIRLET7C	1.23322	0.035969		LRRC70	1.02644	0.0152559		ARHGAP30	1.58798	0.0254926		DUOX2	-2.31486	0.014007
PVRL1	-1.45569	0.036241		NTRK2	1.33173	0.0152767		AKNA	0.914064	0.0254927		HLA-B	0.881099	0.0140502
MFI2	-1.16149	0.036259		SIRPB1	1.16159	0.0154088		LRP5L	0.974931	0.0255358		ITGBL1	1.57843	0.0141126
CYP7B1	0.815997	0.0364358		ACP5	1.82003	0.0154411		OTUD7A	-1.08621	0.0255548		NQO1	-0.988667	0.0141782
CYP39A1	-0.815454	0.036566		ISOC1	1.00836	0.0155963		POR	-1.02245	0.0256698		TYROBP	1.20632	0.0142765
UBXN10	1.06359	0.0367288		FGF12	1.01968	0.0156705		CARD16	1.44594	0.0258251		NCEH1	-0.928676	0.0143509
TWIST2	1.00093	0.0368127		CDKN2B	0.846306	0.0156862		RBM47	1.3849	0.0259264		GPR180	-0.987403	0.014391
LOC100128361	-1.30375	0.0373011		LENG9	-1.14737	0.015772		HIST1H2BG	-1.14153	0.0259544		SLN	1.69014	0.0144458
KIAA1409	-1.03298	0.037317		FAM184B	-1.15471	0.0157727		C9orf71	-1.22077	0.0261251		FUT4	1.07176	0.0144579
ACSL6	1.15787	0.0373227		NOP56	-1.78001	0.0158571		HAAO	1.03146	0.0261399		UNC5B	0.881261	0.0144683
VNN2	1.21819	0.0375623		SGK494	-1.16326	0.015862		CTGF	1.35567	0.0261747		NRXN2	1.51212	0.0144687
COL3A1	1.53227	0.0375961		CBWD3	-1.22011	0.0160723		PCP4	-1.34885	0.0264219		PM20D1	-1.77696	0.0144725
SCD5	0.900811	0.0376055		MCTP1	1.05777	0.0161014		RNY5	2.09394	0.0264483		ARHGAP15	1.23321	0.0144869
C16orf57	-0.810929	0.0376266		CDR1	1.27072	0.0161505		SORBS1	-0.841687	0.0264717		SNX22	-1.42958	0.0146286
PIK3R3	-0.882188	0.0378751		TLR4	0.866752	0.0161747		ITGB1BP3	-1.12933	0.0264729		PRELID2	-1.55016	0.0147169
FLJ30403	-1.03861	0.0379948		QPCTL	-0.873496	0.0161947		SELPLG	1.60269	0.026508		WHAMMP3	-0.847457	0.0147426
COL7A1	-0.937383	0.0380409		ZDHHC12	-0.966907	0.016357		CRNDE	-0.956523	0.0266747		RGL3	-1.41724	0.0147554
OVGP1	-1.2365	0.0381534		SLC25A34	-0.892645	0.0163675		CPNE5	1.48655	0.0267857		SGK494	-1.77073	0.0147649
CTNND2	-2.37826	0.0381851		CECR2	-0.904624	0.0164453		CRMP1	0.879548	0.026878		SIRT4	-0.965019	0.0148546
RNASE1	0.8953	0.0383934		CCDC30	-1.04626	0.0164891		ERO1LB	-0.869045	0.0269797		EVI2A	2.12707	0.0148696
GUSBP4	-1.1275	0.0389262		CES3	-1.01539	0.0166218		LRRN4CL	1.12615	0.0270488		LENG9	-0.89377	0.0149441
HSPA1B	0.987386	0.0390432		PDXDC2P	-1.03946	0.016701		HIST1H2AE	-0.932939	0.0271186		MYH3	-1.2533	0.0149535
TM4SF1	0.849127	0.0392328		SLCO2B1	0.891747	0.0167565		LOC100131434	-1.04828	0.0271195		C2	1.91424	0.015021
SUV39H1	-0.896782	0.039284		SLC6A16	-0.969448	0.0167974		LOC100507321	-0.951256	0.0271481		VWCE	-1.5565	0.0150265
HSPA1A	0.861875	0.0393794		TPST1	0.807348	0.016805		DUOX1	-0.949463	0.0272341		PODXL2	1.38261	0.0150858
CALML4	-1.17972	0.0393984		MGP	0.862911	0.016936		AIF1	1.5576	0.0272428		WEE1	0.988954	0.0152006
MIRLET7F2	1.67291	0.039504		IGJ	2.01351	0.0169787		TMCC3	1.07744	0.0272745		VTN	0.8531	0.0154446
THBS4	1.17623	0.0397768		TMX4	-0.807983	0.0170719		PPL	-0.988677	0.0272902		SSPN	0.90073	0.015484
SIDT1	1.07426	0.0398211		LTC4S	0.842953	0.0171251		ITGAX	1.55827	0.0273218		PDE5A	1.21738	0.0155235
C13orf15	-0.846974	0.0400395		ANKRD2	-1.76777	0.0171421		MXRA8	1.31592	0.0273597		GFRA2	1.5129	0.0155404
LST1	1.07766	0.0400511		PLEKHG4B	-1.13945	0.0171457		HLA-H	1.4366	0.0275066		CD74	1.65135	0.0155514
AEBP1	1.0076	0.0401045		FLJ35776	-1.05986	0.0171914		ABCC5	-0.998116	0.0275233		MYH7B	-1.0032	0.0155636
ADCYAP1	1.58114	0.0401953		PDE6A	-1.58347	0.0172246		LYZ	2.12954	0.027584		MLF1	-0.836285	0.0155805
TMEM108	0.872876	0.0404113		DUSP2	1.58947	0.0173241		LOC145820	1.25622	0.0276001		VIT	-1.36518	0.0156111
RAC3	0.961374	0.0406443		WASH3P	-0.849202	0.0174017		SNAI3	-1.38165	0.0276655		ADAM8	1.84017	0.0156581
FBXO41	-0.860696	0.0410024		RGL4	-1.02491	0.017416		FNDC1	2.26831	0.0278265		GABRD	1.64054	0.0156927
ANKRD35	1.04021	0.0411717		LOC100216545	-1.06755	0.017438		LPAR3	-0.926181	0.0278387		HCST	1.80428	0.0157597
CERCAM	0.877428	0.0416119		TNFAIP3	0.826382	0.0174468		C1orf213	1.71095	0.0279585		SNAI3	-1.59508	0.0157752
DNAJC5G	-1.74917	0.0416518		FPR3	1.16405	0.0176554		MIR4763	1.16258	0.0280475		CLEC2D	-0.985377	0.0158654
CDA	-0.904558	0.0417736		COL6A6	1.30293	0.017664		ARRDC2	0.840342	0.0281151		CSTA	1.45159	0.0159114
TIMP4	-1.16178	0.0418213		FAM202A	-0.999167	0.0177145		KBTBD10	-0.962993	0.0281658		CHST9	-1.44435	0.0159431
LEPREL1	-1.6959	0.0418734		ACHE	0.95227	0.0177194		PLAC9	1.1655	0.0281711		CBS	-1.3165	0.0159888
ATXN7L2	-0.863676	0.0421798		PYGL	0.822586	0.0180218		CRISPLD1	1.90157	0.0282281		OMD	1.47883	0.016062
LOC643339	-1.09657	0.0421809		AMY2B	-0.814928	0.0180761		APLP1	1.02074	0.0282725		EPSTI1	1.03544	0.016077
RAC2	1.05825	0.0422065		MYH7B	-0.945668	0.0180961		VAMP8	1.02079	0.0283824		CORO1A	1.40083	0.0161149
PIH1D2	-1.38892	0.0422397		SMAD6	-0.846429	0.0181858		DUSP13	-1.42685	0.0284404		IRS1	-1.1232	0.0161694
OAS1	1.0354	0.0427075		LOC613037	-1.11959	0.0182134		CD200	0.810349	0.0285301		TTLL7	1.04407	0.0162752
SFXN2	-1.12688	0.0429198		HOXB3	1.33539	0.018233		FANCM	-0.856458	0.0285706		NCRNA00292	-1.1374	0.0164134
CBLN1	-1.25738	0.0429937		OAS1	1.23336	0.0182552		GALNTL2	-1.19913	0.0286109		ZNF682	-1.09274	0.0164229
KIF26B	2.04994	0.0432554		IRX6	-1.39393	0.0183486		FAM176B	0.999936	0.028621		ETV5	1.1221	0.0164779
MIRLET7E	1.17204	0.0433657		MRC2	1.21315	0.0184669		PVRL1	-1.52509	0.0286865		TREM1	2.22932	0.0165367
SCD	1.34292	0.0435988		FMO5	-1.65496	0.0184825		PDK1	0.885124	0.0287775		APLNR	1.57019	0.0165913
EPN1	-0.824174	0.0436027		C3orf54	1.4508	0.0184872		RASL10A	1.73674	0.0289032		LOC153684	-0.993694	0.0165956
CCDC63	-1.21598	0.0436668		AKAP5	1.23877	0.0185189		LAT2	1.27308	0.0290176		BHLHE40	1.30663	0.0166238
PRRG4	-0.936753	0.043751		RRM2	-1.34436	0.01854		EMB	1.28358	0.0290501		MOG	-1.71607	0.0166409
SERPINH1	0.879441	0.0437595		LOC338799	-1.52336	0.0187464		RARRES3	1.82702	0.0290673		SEMA5B	1.30167	0.0166435
PRX	-0.947587	0.0438628		ZNF780A	-0.833665	0.018762		SERPINA1	2.45992	0.0292295		ABI3BP	1.25259	0.0166974
PTK7	0.856456	0.0438801		LYN	0.892122	0.0189802		PSTPIP2	1.24389	0.02924		DACT1	1.05766	0.016786
PTPRF	1.07246	0.0439514		CILP	2.21421	0.0189957		PODXL2	1.08295	0.0293901		TLR2	1.45873	0.0168937
THBS2	1.23525	0.043984		ARHGAP15	1.02118	0.0190465		BACE2	0.885583	0.0295413		HSPA4L	1.06931	0.0169011
RNY5	1.70446	0.0442555		PRIMA1	-1.18177	0.0192735		MYLIP	0.908055	0.0296632		CD300LG	-0.902432	0.017066
SPON2	0.846661	0.0443584		PCSK4	-1.11942	0.0193979		C11orf82	0.943103	0.0296724		KIFC2	-1.07325	0.0170895
GPR133	-0.949462	0.0448778		PRLR	-1.08204	0.0194296		ACTC1	-1.20062	0.0297288		BTN3A3	0.901873	0.0171826
RSG1	-0.815682	0.0451507		NOXA1	-1.06703	0.0195268		BTK	1.32102	0.0297369		CHST11	1.00482	0.0171892
ECE2	-1.18562	0.0454218		METTL7B	-1.68256	0.019547		PIK3CG	0.915871	0.0298539		LOC646278	-0.861178	0.0172076
CDKN1A	-1.0891	0.0454494		LOC100507321	-1.19331	0.0195514		PIH1D2	-0.919575	0.0299154		DUSP13	-1.34039	0.0172125
FAM26F	-1.00842	0.0455833		EGLN3	1.25735	0.0195672		CBX2	-0.876492	0.0300354		MYO1F	1.62529	0.0172144
OASL	1.02817	0.0456258		RUNX3	1.28128	0.019573		SEMA6D	-0.87524	0.0300507		VAV3	1.01898	0.0172441
P2RX3	1.18686	0.0456488		TRPC6	1.50463	0.0196065		HAGHL	-0.834416	0.0300581		PTPRU	-0.84916	0.0172845
NQO2	-0.843617	0.0460919		GBP1	1.07634	0.0196435		PRR5L	0.878196	0.0301289		DPH3P1	0.944675	0.0173922
KIAA0754	0.978322	0.046307		PLEKHA4	-1.00229	0.0197749		B4GALNT3	-0.903269	0.0303278		COMP	3.90404	0.0174189
CORIN	1.07731	0.0463395		AKAP12	0.982541	0.0197886		NOV	1.36188	0.0305097		C1orf88	-0.874154	0.0174359
PTGDR	-0.916692	0.0463403		ADAM22	0.807479	0.0198641		LOC100128398	-0.827592	0.0306973		ESR1	1.00485	0.0174972
EFCAB11	0.951754	0.046423		SLC22A3	1.05654	0.0199084		WDR78	-0.833672	0.0307566		MIR133A1	-3.29377	0.0175385
LRP5L	0.857338	0.0469604		ICAM1	1.03152	0.019925		MPP6	0.864305	0.0307622		EEF1DP3	1.3575	0.0175822
AKAP12	0.95013	0.0470213		BLNK	1.19968	0.019935		CDC25A	0.978624	0.0308752		PTPRF	1.42212	0.0176291
SEMA4G	-1.09885	0.0472857		PCOLCE	1.00175	0.0199552		CCDC36	-1.37187	0.0309311		LOC728989	-2.05351	0.0176323
KBTBD10	-0.810663	0.0475674		ADAMTS17	-1.19111	0.0200022		GTF2IRD1	-1.04227	0.0310122		BST2	0.858786	0.0176645
NRL	-0.89125	0.0475768		DBP	1.49566	0.0200254		HELB	1.19707	0.0313644		CCDC3	0.908162	0.0177044
MPEG1	0.955632	0.0476778		ARRDC3	1.21145	0.020201		CRIPAK	-1.03978	0.031369		CARD16	1.53229	0.0178028
MYH3	-1.25501	0.0477179		PCDH19	0.862919	0.0203234		ZNF208	-1.36923	0.0314047		DAPK1	1.18216	0.0179869
LOXL3	1.12252	0.0477914		TNFAIP6	1.37586	0.0203427		GPD1	1.20779	0.0315374		VEGFC	0.816016	0.0180269
LOC100302401	-0.875695	0.0480829		BASP1	1.00649	0.0204168		LOX	1.32155	0.0316576		SNAP91	-2.27855	0.0180283
PLA1A	-1.17301	0.0482443		CA4	0.91835	0.0204279		LY6G5B	-1.25552	0.0317469		PHYHD1	-0.869111	0.0180563
ATRNL1	-2.14571	0.0486143		FAM122C	-1.04064	0.0204426		CEP152	-0.9121	0.0319105		SPATA24	-0.940376	0.0181102
POLR2J2	-1.3528	0.0486818		LOC100289019	-1.35396	0.0204634		NRK	0.918715	0.0320325		KCTD12	0.826653	0.0181281
LILRA6	-0.876277	0.0488737		CCDC57	-1.21826	0.0204686		GPRIN3	-0.995517	0.0322588		SHC4	1.20338	0.0181359
PER2	0.930091	0.0489249		MYOZ1	-1.22805	0.0207453		TP53I3	1.05434	0.0322769		APOLD1	1.17364	0.0181875
FAM131C	-1.19671	0.0492986		LOC121952	1.0519	0.0208844		PRLR	-0.979878	0.0323248		IL2RA	1.47605	0.0181917
OMD	1.02415	0.0494431		GUCY1A2	0.891949	0.0209132		TNFRSF14	0.802802	0.0323631		FBN2	-1.19347	0.0182169
HSPB6	-0.841566	0.0495502		C9orf41	0.850298	0.0210169		FAM131C	-1.14479	0.0325359		NTF3	1.25818	0.0182423
C3orf45	1.03357	0.0497687		TTC21A	-1.36943	0.0210495		STARD5	1.37468	0.0328774		GSTM5	1.07359	0.01829
				CCL21	2.44417	0.0210979		NEK10	-0.888201	0.0328939		PAQR5	-1.09976	0.018342
				FLT3	1.64287	0.0211114		SERPINF1	1.1332	0.0329461		TLL1	1.08633	0.0183943
				NR4A2	1.59021	0.0212619		PARD6G	0.92853	0.033027		SLC29A2	-1.17305	0.0184041
				SDPR	0.827096	0.0213103		FADS2	1.41514	0.0330971		EEF1A1	0.960346	0.0184043
				CDHR1	1.79834	0.0213335		STRBP	-0.929112	0.033125		MOBKL2B	-1.02369	0.0184086
				LSAMP	1.07235	0.0213723		ARL6IP1	0.882198	0.0334178		IGJ	1.64016	0.0184316
				LOC284412	-0.98329	0.0213787		PHKG1	0.942418	0.0335412		TSPYL2	-0.813215	0.0186479
				CCT6P3	-0.831218	0.0214137		LYN	0.827155	0.0336136		SFTPB	-1.40668	0.0187082
				FBLN1	1.08492	0.0214434		IER5L	1.14622	0.0337036		FCGR2A	1.34703	0.0189395
				CCBP2	-0.850447	0.0216148		HLA-DQA1	1.90702	0.0337919		SELPLG	1.62254	0.01894
				PILRB	-1.12083	0.0216607		HS3ST3B1	0.804664	0.033829		GK5	-0.800203	0.0189736
				C5	-0.821516	0.0216769		C7orf63	1.40689	0.0339065		DAPK2	-0.841149	0.019053
				IFIT1	1.07383	0.0217623		RNASE6	1.32098	0.0343048		SRCIN1	1.23337	0.019136
				VSIG4	-1.10463	0.0217695		CLDN23	0.852491	0.034375		ODC1	0.992631	0.019182
				ZNF540	-0.808439	0.0217977		SERP1	0.819227	0.0345806		PRG4	1.3941	0.0192657
				SEPP1	0.913968	0.021836		PYCARD	1.35699	0.0346842		CSRP3	0.841962	0.0192824
				CDSN	-1.03864	0.0218959		LOC387646	-1.38145	0.034688		C6	1.7898	0.0192974
				TMOD3	0.855158	0.0220214		TUBB2A	1.14382	0.03495		FBXO22OS	-1.21444	0.0193886
				HES6	-1.18352	0.0220636		MUC20	-0.917491	0.0350479		SLC2A3	1.61477	0.0194155
				CRIP3	-1.99639	0.0220786		BOK	1.08474	0.0352681		FKBP1B	-0.969017	0.0195311
				TSPAN11	1.47288	0.0223588		AVPR2	0.922368	0.0353829		SNAPC4	-0.918424	0.0195801
				PTH1R	-1.01869	0.0225138		THBS3	1.00904	0.035502		KIAA1530	-0.881483	0.0196633
				RAD54L	-1.3985	0.022569		RAD54L	-1.29709	0.0355021		GPA33	1.57544	0.0197278
				BCHE	1.30412	0.0226199		ENOX1	0.809356	0.0355434		MYO1G	2.50285	0.01973
				PDK1	0.929979	0.0227077		CFP	1.3879	0.0355524		KIAA0664L3	-1.24992	0.019796
				STX11	0.820149	0.0227446		PRICKLE1	-0.897903	0.0355555		SNTB1	0.860156	0.0198621
				SKA1	-1.15153	0.022898		CORO1A	1.43173	0.0359266		TKTL1	-1.0608	0.0198957
				ZNF48	-0.845084	0.022987		PMS2P4	-0.866434	0.0360062		CYBA	0.987365	0.0200152
				LRRC17	1.51503	0.0230198		CFB	1.90041	0.0360202		TSPAN11	1.42774	0.0201297
				ARL10	0.869997	0.0231111		CCDC34	0.979837	0.0363044		SPATA18	0.87963	0.0201303
				COL28A1	1.15335	0.0231251		FGF14	0.896174	0.0363254		MALL	0.949962	0.0201447
				TNFRSF12A	1.23462	0.0231307		WDR54	1.12236	0.0365215		ITPKC	1.02102	0.0201877
				PLIN1	2.71798	0.023155		CSRNP1	1.10016	0.036638		FOLR2	1.30538	0.0202013
				PRTFDC1	0.93024	0.0231683		CBS	-1.79972	0.0367988		LOXL2	1.38782	0.0202673
				STX1A	-1.11057	0.0231731		CD68	1.23908	0.0369149		OPRL1	0.809526	0.0203602
				ADCK1	-0.908943	0.0231812		GOLGA8IP	-1.11006	0.0370968		MYO19	-0.982483	0.020571
				VAMP1	-1.17065	0.0232854		E2F8	-1.05912	0.0371562		SLC30A3	-1.02628	0.0208369
				LRRC27	-0.899599	0.0233065		SDHAP3	-1.88723	0.0371612		HEATR6	2.46996	0.0208667
				GCNT1	1.03093	0.0233491		CDSN	-1.45346	0.0373658		NTRK2	0.921191	0.0208708
				LOC100506866	-1.02042	0.0233779		CBWD1	-0.955513	0.0375592		CCT6P1	-1.37507	0.020944
				POLR2J2	-1.62063	0.0234833		KLHDC9	0.950347	0.0377172		MCL1	0.846354	0.0210208
				CARD16	1.21405	0.0234837		FAM101B	0.913929	0.0377251		FCGR2B	1.58435	0.0210874
				AQP1	0.832028	0.0235714		ACP6	-0.938603	0.0377951		PNMA3	-1.36981	0.0211515
				HCST	1.41246	0.0236028		C6orf155	-0.862364	0.0380146		VIM	1.0067	0.0212308
				FOXP4	-0.865429	0.0238247		CD33	1.30308	0.0382416		C12orf29	-0.967495	0.021254
				THBS2	0.96317	0.0238677		CHRNA5	-1.18441	0.0383854		SGK110	-1.39686	0.0212937
				AK8	1.07988	0.0238909		CD37	1.36303	0.0385478		SCARA3	1.53868	0.0213365
				CAMK1D	0.915639	0.0239976		DAPK1	1.27514	0.0386422		LOC100130581	-1.91607	0.0213444
				COL23A1	-0.960531	0.0240255		ACSL6	3.44168	0.0386664		DOCK8	1.11339	0.0214988
				NFAM1	0.833078	0.0241613		MMP28	1.41684	0.0389595		STON2	1.8147	0.0217148
				PTGS1	1.19663	0.0241836		ALOX5AP	0.826094	0.039078		LILRA5	1.21438	0.0217165
				FKBP11	-1.06086	0.0242206		COL3A1	1.70877	0.0391289		QRICH2	-1.06826	0.0217288
				C7orf31	-1.07453	0.0243098		HLA-DRB1	1.59093	0.0391377		MYC	1.11134	0.0217561
				POMZP3	0.842498	0.0243844		RND2	-1.46643	0.0391447		CCNG2	1.10055	0.021834
				CCDC102B	1.0444	0.0246692		POLR1A	-0.846061	0.0392204		C9orf130	-1.12053	0.0219009
				HCP5	0.912896	0.0246763		PLIN2	-1.07141	0.0392329		AVIL	-0.859159	0.0220105
				BEAN1	-1.69016	0.0247549		ADCYAP1	1.20755	0.0393441		TCEAL7	0.816906	0.022013
				NAALAD2	1.2879	0.0248753		DOCK2	1.44091	0.0393717		LGALS9	1.18497	0.0220662
				PPP1R12C	-0.842224	0.0251053		FPR3	0.929104	0.0394854		SNORA61	1.05779	0.0220797
				RORB	0.84219	0.0252988		BATF3	1.65926	0.0395051		H2AFJ	-0.813977	0.0222952
				AGAP5	-0.970255	0.0254376		ANKRD36	-0.894846	0.0395842		IFI44	0.809979	0.0223927
				PLEKHF1	-0.979225	0.0256082		AQP7P1	-0.944045	0.0398689		PLLP	-1.09977	0.0224496
				LOC285033	-1.18973	0.0257821		BCL9L	-1.0762	0.0401414		IL32	1.37131	0.0224698
				ADAM11	1.09463	0.025949		ADAM8	1.75634	0.040244		C12orf60	-1.11752	0.0224876
				NTF3	1.24083	0.0261191		RSAD2	1.1477	0.0402906		HLA-DRB6	1.27808	0.0225658
				SERPINE2	0.969251	0.0261936		IFI35	0.824841	0.0404246		NEIL1	-1.33006	0.0225878
				LOC100128398	-0.839277	0.026206		KCNA5	0.907744	0.0404424		PLAG1	-0.827125	0.0225951
				IGSF10	1.16055	0.026209		FBN1	0.884663	0.0409816		CDH11	1.00638	0.0226438
				LOC389791	-1.05046	0.0262946		FLJ38109	-0.869723	0.0411303		SNCAIP	1.36125	0.0227096
				AHSA2	-1.08305	0.0263461		PNMAL2	1.27075	0.041215		INPP4B	0.846185	0.0228059
				ANKZF1	-0.805672	0.0263465		TRPC6	0.883584	0.0416843		MSR1	1.1932	0.0229497
				CTH	-1.04785	0.0263819		DOCK11	0.949354	0.041974		TK1	-1.45044	0.0230982
				GVINP1	1.12879	0.0264671		DBP	1.26317	0.0420088		LOC389333	-0.802599	0.0232012
				CD300A	1.30881	0.0264834		CORO2A	1.17469	0.0420906		IFI44L	1.26976	0.0232316
				EPHB2	0.852497	0.0265055		VAV1	1.31759	0.0421336		PCNT	-1.00993	0.0232401
				HSPA1B	0.817905	0.0265485		ZNF286B	-0.939155	0.0422769		REV1	-1.01691	0.0233127
				HOOK2	-0.805985	0.0265837		SCARA3	1.33593	0.042351		CD53	1.22471	0.02337
				LOC401010	-1.34287	0.0268702		USP54	-0.891054	0.042409		IL1RAPL1	-1.80937	0.0233836
				PCNA-AS1	1.44974	0.026877		TCF21	1.30006	0.0426508		NCS1	0.800611	0.0234334
				DHRS7C	1.59543	0.0270685		ITGAM	1.32634	0.0428232		SLC25A27	-1.08199	0.0234533
				ATOH8	-0.942849	0.027321		APOLD1	1.00035	0.0429736		C1orf54	1.04303	0.0234729
				ATP6V1C2	-1.87991	0.0274075		SSC5D	1.45363	0.0430417		HPR	-1.47679	0.0236761
				DDTL	-1.23714	0.027498		DPYSL4	-1.10548	0.0431867		ST8SIA4	0.829372	0.0236838
				RNU12	-1.63799	0.0275897		SDHAP2	-0.85117	0.0434147		CENPP	-1.16996	0.0237795
				MYO1F	0.870903	0.0277264		THNSL2	-1.73632	0.04371		CMKLR1	1.00165	0.0238225
				BMS1P4	-0.977334	0.0277845		C5orf13	1.09239	0.0437265		FSCN1	1.17385	0.023848
				B3GNT5	1.53874	0.0278051		C9orf47	-1.05689	0.0441369		OGFRL1	0.876636	0.023957
				EVI2A	1.64832	0.0279208		TRIL	1.17075	0.044296		C12orf32	0.910453	0.0239876
				LOC100130899	-1.00946	0.028129		NMNAT2	-1.22637	0.0443075		FHL5	1.0623	0.024202
				PPIEL	-0.897187	0.0281355		MYO1G	2.30712	0.0446907		ATCAY	-1.27272	0.0242086
				ARL6IP6	0.810363	0.0281839		PLIN5	-0.804641	0.0451816		C6orf155	-1.35969	0.0242374
				PRODH	-1.6762	0.0282452		PTX3	2.48528	0.0452154		PYGL	0.87494	0.0242432
				IL17D	0.822269	0.0283275		SLC1A2	-0.848562	0.0454567		COL18A1	0.819624	0.024354
				C15orf56	-0.937524	0.0284101		MYOC	2.12241	0.0455683		MAB21L3	-0.898363	0.0244029
				MAN2A1	0.894134	0.0284661		CYBB	1.20368	0.0456194		HELB	0.901328	0.0244332
				MT2A	-1.01011	0.0285151		ARNTL	-0.830689	0.0457377		CKM	-0.80277	0.0245402
				TNXB	0.8625	0.0285256		TMEM59L	1.15006	0.045867		ACTA1	0.960276	0.0245498
				CLEC10A	1.05297	0.0285855		LOC100288615	-0.843573	0.0458992		WNT9A	1.90033	0.0245837
				DUSP5	0.914381	0.0286156		TAGLN2	0.850576	0.0459332		LOC440300	-1.21487	0.0245916
				LRRC10	0.960681	0.0286281		LOC646851	-0.862373	0.045957		NUP62CL	1.47908	0.0246672
				NQO2	-0.956033	0.0286738		FBXL19-AS1	-0.999448	0.0459735		C2orf40	1.29596	0.0247628
				DOCK2	0.801991	0.0287035		KCNA6	1.32904	0.0461768		MGP	0.995247	0.0248142
				LOC100127983	-0.844917	0.0287722		PTGDR	-1.22046	0.046324		SCRG1	1.58069	0.0252007
				MTMR14	-0.849742	0.0288584		TIPIN	1.43015	0.046343		CASKIN1	-1.45166	0.0252942
				SPSB2	-0.964633	0.0289147		ACTG2	1.67386	0.046408		ARHGAP9	1.32005	0.0253445
				LPAR5	-0.809132	0.0289932		AURKA	-0.83428	0.046607		LAPTM5	1.19613	0.0254109
				ATP6V1E2	-1.1527	0.0290245		BAALC	0.944884	0.0466338		THNSL2	-1.52773	0.0254744
				LOC646168	0.910192	0.0290566		DUSP15	0.995637	0.0468724		LOC389791	-1.18352	0.0255511
				TIGD3	-1.31014	0.0290937		REPS2	0.90958	0.0472288		RUNX3	1.7233	0.0255852
				MIR133A1	-1.96514	0.0291745		IPCEF1	0.951261	0.047245		LOC286367	-1.0234	0.0256044
				SRRM4	-1.28944	0.029198		MYH7B	-0.844549	0.0472828		WASH5P	-1.33596	0.0256556
				CLEC2B	0.842086	0.0292711		ACTA2	1.0289	0.0474875		EMR2	1.28295	0.0258078
				HAAO	0.963974	0.0294986		COL5A2	0.955548	0.0476852		P2RY2	-0.821282	0.0258593
				FAM107B	1.1016	0.0296384		GAL3ST4	1.12609	0.0478067		WNT6	-1.14988	0.0258665
				WBSCR17	-1.03253	0.0297772		CCL21	2.04704	0.0479075		HERC2P9	-0.872634	0.0259284
				TK1	-1.20884	0.0298565		LOC728392	0.842246	0.0484175		ACADL	-1.04464	0.0259307
				C1orf54	0.998108	0.0300234		CCDC151	-1.1869	0.0484818		LOC440288	-0.840023	0.0259854
				RGL3	-1.5443	0.030055		GPR133	-0.904448	0.0489584		ACTA2	0.88088	0.0259898
				EVC	0.85114	0.0302519		PKHD1L1	-1.53843	0.0491651		RBM26-AS1	-0.955773	0.0260854
				NR4A1	1.18494	0.0305016		IQGAP2	1.08004	0.0497341		SLCO5A1	-0.836817	0.0261309
				SDSL	0.876592	0.0305152		SLC30A3	-0.915923	0.0497852		BTK	1.80423	0.0261553
				ACSBG1	-1.32098	0.0305286		TMC8	0.850935	0.0499024		DOK3	1.48366	0.0263056
				PIH1D2	-1.01969	0.0305856		C20orf166	-1.24032	0.0499248		FAM81B	1.29119	0.0265263
				COL19A1	-0.848191	0.0305878		BTBD19	-1.05281	0.0499552		NFXL1	-1.2299	0.0265752
				ITGA10	-1.39426	0.0306128						PCDH19	1.15412	0.0266039
				GATA3	0.936021	0.0306609						TRIM22	0.99607	0.0266101
				ZNF423	0.915915	0.0306896						CLMP	1.02472	0.0267979
				ST8SIA1	1.00897	0.0312082						CDH6	0.850003	0.0268135
				MPL	-0.804974	0.0312861						CHL1	-0.939278	0.0268148
				APOBR	1.02196	0.0313374						TXNRD3	-0.886938	0.026876
				DLL4	0.992739	0.0313439						PDK4	-1.43833	0.0269568
				LOC338817	-1.05999	0.031448						PRDX6	-0.810855	0.0270387
				CCDC34	0.808556	0.0314708						LMTK3	-0.964379	0.0271312
				MS4A2	1.46633	0.0315593						FLJ27352	-1.17323	0.0271809
				OCLN	-0.844175	0.0316464						ADD2	1.05798	0.0272333
				CBWD1	-0.829071	0.0316863						PODNL1	1.38877	0.0272769
				WDR4	-0.839735	0.031899						ABCG1	0.887736	0.0272984
				ASPHD2	-0.801305	0.0319905						ELMO3	-1.20066	0.0273487
				OVGP1	-1.03421	0.0319933						SLC22A5	-0.951605	0.0274283
				PPL	-0.963758	0.0321639						CASP4	0.837979	0.0274336
				PCSK2	1.27845	0.0321816						MRC2	1.25965	0.0275268
				IRX3	-1.2547	0.0322016						LOC646851	-0.936787	0.0275348
				ITGB2	0.914676	0.0323286						OAS1	1.25839	0.0275446
				SNHG7	-1.03438	0.0326218						MS4A7	1.00623	0.0279536
				PDK4	-1.60301	0.0326364						LOC100506688	1.20019	0.0279813
				TET1	0.981358	0.0327883						KAZALD1	0.953231	0.0281268
				LOC100132707	1.00834	0.0328658						C8orf47	-1.3339	0.0282367
				LOC100506688	1.00151	0.0329655						DHRS7C	-2.238	0.0284459
				WT1-AS	-0.909435	0.0331634						F2RL1	1.49287	0.0289155
				LOC440300	-1.20643	0.0331855						TMCC3	0.963885	0.0289815
				DES	-0.893736	0.0331926						PTX3	3.02575	0.0291124
				PCDHB6	-0.930291	0.0333459						HAPLN2	-1.13352	0.0291298
				SLC30A3	-1.03135	0.0334155						CHRM3	-0.901977	0.0292232
				IRX5	-1.72365	0.0334342						HNMT	0.962975	0.0292962
				RTEL1	-0.806684	0.0335012						PRIMA1	-0.888903	0.0293437
				CYP1B1	1.06921	0.0335203						KCNJ4	1.04065	0.0293884
				SLC36A2	-1.29684	0.0337189						ZNF541	1.15727	0.0295023
				CLCN2	-0.876215	0.0339132						RND3	0.800879	0.0295399
				AQP3	-1.45861	0.0339395						ADAM11	-1.50701	0.0295824
				SCNN1D	-1.3164	0.0339909						MAP6D1	-1.08344	0.0295838
				SLC2A5	0.975528	0.0340878						GSDMB	-1.06152	0.0296095
				TIAM1	1.21203	0.0342296						SORCS2	-0.809334	0.0296669
				KCNA5	1.27597	0.0343094						AKAP5	1.12092	0.0300596
				HMGN2	0.851357	0.0346491						BTG2	0.833056	0.0302131
				FBXL8	-0.918835	0.0350566						LOC115110	-1.09664	0.0302974
				PDE8B	-1.15122	0.0352793						UCP3	-1.42448	0.0303818
				RHPN1	-1.08227	0.0352826						KGFLP2	-0.807574	0.0304628
				CYTH4	1.33438	0.0353236						GTF2IRD1	-0.859528	0.0304865
				DCLK1	0.879924	0.0354702						NT5DC2	-0.853647	0.030553
				KRBA1	-1.12014	0.0356228						KCNS3	0.950581	0.0306765
				DUSP13	-1.18027	0.0356502						RGL4	-0.837244	0.0306936
				ZBTB16	-0.831498	0.0358507						TP53I3	0.88991	0.0309625
				FAM41C	-1.27369	0.0359821						C14orf79	-0.95175	0.0311967
				LTBP4	0.952561	0.0363638						LOC121952	1.1793	0.0312762
				LHFP	0.85139	0.0363923						PLAT	0.824519	0.0313811
				HLA-DMB	1.12534	0.0364434						CHSY3	1.25703	0.0314134
				ELL2	-1.28814	0.0366979						LOC283683	-0.868935	0.0314178
				ACCN2	1.15796	0.0367008						LOC100216545	-0.969885	0.0314586
				C1orf229	-0.860728	0.0368061						RORC	-1.53714	0.0314828
				KIT	1.16872	0.0369379						ELOVL7	-1.10671	0.0315799
				RABGAP1L	0.825569	0.036946						DGKE	0.837815	0.0316572
				BTK	1.35233	0.0371031						SGPP2	-2.05464	0.0316608
				CLMP	0.826774	0.0372659						RASSF2	0.815132	0.031704
				GRAMD1B	-1.19476	0.037304						PCNXL2	0.848668	0.0317679
				CFI	0.809883	0.0378848						LOC100131434	-1.20629	0.0318015
				ACTA2	0.887048	0.0378947						PCOLCE	1.01982	0.0318174
				SAMD10	-0.858464	0.0379821						DDIT4	1.11681	0.0318859
				SGK110	-1.41524	0.0381387						MYH15	1.28242	0.0319701
				DNM1	0.901559	0.0382077						NRP2	1.02901	0.0320954
				AZIN1	0.819604	0.0384245						PI4KAP2	-0.862381	0.0322448
				ZNF485	-0.940354	0.0384649						SLC26A9	-1.36807	0.0322719
				SNX22	-1.57279	0.0384943						DOCK2	1.26018	0.0323308
				MOG	-1.53312	0.0384993						PLCG2	0.84363	0.0325843
				CA14	-1.27263	0.0386144						CYP4B1	-2.59223	0.0326627
				PC	-0.805186	0.0387321						AHSA2	-1.02279	0.032672
				ELOVL7	-0.917186	0.0387476						IL1RL1	-2.36959	0.0327248
				SLIT3	0.864	0.038927						HLA-H	1.09477	0.0327272
				WISP2	-0.877848	0.0389776						LOC401010	-1.51515	0.0327335
				GJA5	-1.07592	0.0391545						SHROOM2	0.928839	0.0327691
				COL5A1	1.04435	0.0392563						HCP5	0.804928	0.0328229
				HMGCLL1	0.915747	0.0395567						HLA-DQA1	1.82978	0.0329387
				ASNS	-1.00545	0.0396						ADAT2	-0.925627	0.0333251
				HEATR6	2.22446	0.0396335						KHK	-1.08329	0.0335489
				SPHK2	-0.947767	0.0396363						ADAMTS17	-1.10124	0.0337009
				NNMT	-0.8042	0.0397251						STMN3	0.869712	0.0337915
				LOXL3	0.903841	0.04011						LRRC8E	-1.57065	0.0338052
				WNT6	-1.03947	0.0403779						ZC3H12D	0.947876	0.0338138
				RHOB	0.822929	0.0408349						GLP1R	2.04011	0.0342058
				MYO1E	1.06176	0.0410067						LOC644246	1.07101	0.0342123
				GNAI1	0.843472	0.0410767						CG030	-1.36374	0.0342467
				SCN9A	1.42932	0.0410989						KCNMA1	1.16527	0.0343715
				LRCH2	1.06676	0.0411053						TRPM2	1.60009	0.0344199
				MYH3	-1.39773	0.0411246						LOC100506994	-1.24204	0.0346386
				BMP8A	-1.03842	0.0412231						ODF3B	1.16757	0.0347104
				MIR647	-2.02239	0.0413125						RIN3	0.806767	0.0348242
				ARRDC2	-0.93913	0.0413165						ANKRD33B	1.20103	0.0351493
				KCNAB2	-0.96968	0.0413954						CPEB1	1.54587	0.035184
				TREM1	1.80099	0.0414365						TC2N	-0.971391	0.0353525
				PACSIN1	-0.815964	0.0418423						MAPK8IP2	-1.53403	0.0354471
				MYOC	1.31528	0.0418529						ASB15	-0.980707	0.0356523
				KCNC3	-1.12364	0.0418762						B4GALNT3	-0.807258	0.0357702
				CLEC4GP1	-1.33264	0.0420727						LOC100288413	-1.44212	0.0358559
				LPAR6	0.990347	0.0423549						TPO	-1.11933	0.0359724
				FAM172A	2.73262	0.0423884						CD4	1.29087	0.0360125
				NAV1	1.01944	0.0425503						RASGRP4	1.2589	0.036023
				KCNQ1OT1	-0.887762	0.0426427						WISP1	1.60761	0.0360336
				DOCK11	0.846846	0.0426909						COL27A1	-1.00934	0.0362955
				FAM113B	1.02469	0.0429219						PPIEL	-0.933758	0.0363052
				PPP1R3C	1.31096	0.0430632						ZMYND17	1.14511	0.0367149
				CCDC14	-0.911658	0.0432641						SCN4B	0.833642	0.0367529
				CRNDE	-1.1289	0.0433352						CFB	1.9362	0.0370431
				CHSY3	0.874782	0.043614						LILRB2	1.63709	0.0370538
				CPXM2	1.11473	0.0439329						ADAMTSL2	1.06612	0.0374956
				AMDHD1	-1.17021	0.0440895						EPHA3	0.984798	0.0377075
				LOC100288413	-1.06222	0.0441784						RNASE6	1.09053	0.0379053
				PRELP	-0.82475	0.0443183						CDCA7L	-0.802935	0.0381705
				LOC730091	-0.925468	0.0444013						LOC91948	-1.19025	0.0382459
				CA5B	0.959734	0.0444953						EDARADD	-1.11935	0.0382536
				DTX1	1.06549	0.0445192						PHF7	-0.815831	0.0385117
				CCDC144B	-1.26109	0.0446884						ACP5	1.45041	0.0385588
				C2	1.09711	0.0447621						MBOAT1	-0.853098	0.0387348
				LOC100507266	-0.926252	0.0448247						CLEC10A	1.48472	0.0388072
				ADH1C	-1.45381	0.0449897						PTPRCAP	1.61661	0.0389874
				CDKN1A	-0.889174	0.0451666						IGFBP3	1.2989	0.0389981
				GLUL	-0.943043	0.0456899						SOX17	1.00692	0.0391237
				ANKRD34A	-0.932609	0.04576						BDKRB2	1.46686	0.0393761
				CLEC11A	0.991776	0.0460392						TGFB1	0.828351	0.0395014
				VIM	0.821609	0.046098						ODZ1	1.16541	0.0395707
				WDR52	-0.815869	0.0461114						AKNA	0.907676	0.0397576
				SPAG4	-1.0869	0.046203						IZUMO4	-1.45898	0.0397749
				CERCAM	0.855812	0.0464533						HLA-DMB	1.41774	0.0397949
				TPX2	-0.86448	0.0467111						LOC645781	-1.43778	0.0398323
				F5	1.08591	0.0467394						SLC6A16	-0.990786	0.0400355
				NXPH3	0.863399	0.0467783						LOC100128398	-0.894968	0.0400799
				NGF	-0.91649	0.0468938						GLIPR1	0.845479	0.0402207
				CCL2	2.03805	0.0472256						TNK1	-1.29762	0.0402716
				SPIRE2	-1.18365	0.0472864						CYBB	1.23361	0.0403154
				MYH11	0.942661	0.0473186						LOC440905	0.963871	0.0403289
				ZNF552	-0.815129	0.0473934						C8orf73	-1.41459	0.0403357
				CHRM3	-1.18468	0.0474008						PIGL	-0.869946	0.0405491
				HLA-DRB6	0.853826	0.0474406						GLT25D2	0.920781	0.0407172
				IDI2-AS1	0.838608	0.0476556						CRMP1	0.81409	0.0407458
				PNMAL2	1.31819	0.0479838						KY	-1.55138	0.0408225
				KAT2A	-0.81136	0.0479886						GIMAP2	1.21633	0.0409208
				STK11IP	-0.835674	0.048005						TSPAN1	-1.44392	0.0409388
				RHBDF2	-0.815176	0.0481222						TMX4	-0.89454	0.0410161
				SNORD71	-1.66403	0.0481699						SUV420H2	-0.811496	0.0411577
				CMTM5	-2.34454	0.048493						GOLGA8IP	-0.972795	0.0411757
				ZNF624	0.827144	0.0485893						PLAC9	0.886861	0.041279
				SNAPC4	-0.86698	0.0485895						FAM43B	-1.03849	0.0413745
				NCRNA00346	-0.846531	0.0486579						C3orf47	-1.0555	0.0414969
				EPN1	-0.810735	0.0487131						F3	0.99826	0.0416214
				KIAA1804	-1.24459	0.0487309						ISPD	-0.832898	0.0416994
				GPD1	1.25465	0.0489583						NHSL2	1.0723	0.041725
				CD38	-0.844989	0.0493025						ARHGAP30	1.26206	0.0417413
				TCEAL7	0.851201	0.0494371						ADRBK2	0.933966	0.041743
				FCGR2B	1.18003	0.0496823						SHISA3	-1.16121	0.0419787
				CD74	0.943833	0.0498881						MAPK10	0.928565	0.0420691
				CELF6	-1.15757	0.0499319						PRKCB	1.22978	0.0420696
												POSTN	1.90101	0.042288
												KCNA6	0.886183	0.04237
												FOXC2	1.05089	0.0425234
												S100A8	1.34026	0.0425682
												GPR27	1.07477	0.0426534
												C20orf166	-1.73214	0.0427519
												GPBAR1	1.50108	0.0430482
												CA5B	1.06831	0.0430914
												CLCNKB	-0.872276	0.043141
												CCL14	1.11648	0.0433081
												NEAT1	-1.3573	0.0435747
												LST1	1.57596	0.0438607
												SYK	1.09237	0.0443561
												SNX10	1.28169	0.0445493
												SPAG8	-1.10984	0.044599
												THSD7A	0.802817	0.0450228
												FAM184B	-1.00363	0.0450727
												PROS1	1.00029	0.0452659
												HSP90B1	0.957314	0.0454092
												LSAMP	-0.896015	0.04571
												LOC100130776	0.836121	0.0458708
												ZNF208	-0.897537	0.0459468
												GRK4	-0.84712	0.0460547
												DTX4	0.982929	0.0462342
												RNU11	-1.18894	0.0463626
												IFIT3	0.884067	0.0464458
												WDR76	-0.804422	0.0464902
												GPLD1	-0.943709	0.0469227
												ZNF345	0.943868	0.0469788
												PIK3R6	0.96708	0.0470901
												F2RL2	1.2031	0.0471571
												EGR3	1.85839	0.047385
												ST8SIA2	0.979615	0.0473968
												FAM107B	1.05518	0.0474759
												PLEKHO2	0.87382	0.0474779
												ADM	0.85425	0.0481734
												SLC39A8	1.09729	0.0481978
												ITGB2	1.52531	0.0483491
												PNMAL2	1.3667	0.0487291
												SLAMF8	1.69861	0.0487525
												ITGAM	0.969756	0.0490371
												ZNF300P1	-0.874941	0.0490894
												TSLP	-0.888659	0.0492335
												LEPREL1	1.7495	0.0493306
												LOC100132891	0.884569	0.0493546
												TCF21	1.40677	0.0494796
												CD209	1.29954	0.0497261
